# Supplementary material for: Volatilomics and Macro-Composition Analyses of Primary Wuyi Rock Teas of Rougui and Shuixian Cultivars from Different Production Areas
Source: Plants (Basel). 2024 Aug 9;13(16):2206. doi: 10.3390/plants13162206 (PMC11359256; doi:10.3390/plants13162206)
Supplement: Supplementary file 1 [file plants-13-02206-s001.zip › Supplementary Tables.xlsx]

## Sheet: S1
Table S1. The production areas of 'Rougui' and 'Shuixian' Wuyi rock primary teas
Samples	Cultivar	Production areas	Locations
ZR	Rougui	Zhengyan	Huiyuan valley, Shuiliandong, and Niulan pit of Wuyishan City
BR	Rougui	Banyan	Baiyan, Xiaozhulin, and Shizifeng of Wuyishan City
GR	Rougui	High elevation	Yangzhuang village, Daan village, and Chengdun village of Wuyishan City
WR	Rougui	Waishan	Xingtian village, Caodun village, and Huangcun village of Wuyishan City
ZS	Shuixian	Zhengyan	Huiyuan valley, Shuiliandong, and Niulan pit of Wuyishan City
BS	Shuixian	Banyan	Baiyan, Xiaozhulin, and Shizifeng of Wuyishan City
GS	Shuixian	High elevation	Yangzhuang village, Daan village, and Chengdun village of Wuyishan City
WS	Shuixian	Waishan	Xingtian village, Caodun village, and Huangcun village of Wuyishan City

## Sheet: S2
			Table S2. The informations and relatively contents of identified volatiles of 'Rougui' and 'Shuixian' PWRTs from different production areas
NO.	Formula	Compounds	Class I	CAS	Quantitative ion	Qualitative ion	NIST_RI	Odor	Relative content (μg kg-1)
									ZR	BR	GR	WR	ZS	BS	GS	WS
1	C6H10O2	2-Butenoic acid, ethyl ester, (Z)-	Ester	6776-19-8	69	41	830	-	62.34±4.9	49.14±0.86	47.92±4.67	39.49±1.35	26.12±2.29	40.51±1.44	26.98±0.99	17.78±0.76
2	C9H14O	Furan, 2-pentyl-	Heterocyclic compound	3777-69-3	81	82	993	fruity, green, earthy, beany, vegetable, metallic	1996.91±76.92	1975.35±187.15	2019.65±81.48	1477.54±129.96	2009.78±125.12	1873.82±149.39	1455.77±57.35	1250.89±91.36
3	C4H8S2	2-Methyl-1,3-dithiacyclopentane	Heterocyclic compound	5616-51-3	120	105	1026	sulfurous, alliaceous, smoky, savory, vegetable	121.02±4.98	89.88±5.48	94.63±1.44	92.99±4.08	84.52±0.15	120.9±2.24	53.96±1.28	57.5±2.91
4	C9H10O	Ethanone, 1-(2-methylphenyl)-	Ketone	577-16-2	119	91	1173	sweet, hawthorn, powdery, anisic, coumarinic, phenolic, burnt, nutty, honey	127.64±3.79	99.69±4.63	113.71±3.74	52.14±2.45	17.67±0.27	9.75±0.7	18.55±1.93	15.57±0.43
5	C10H16O	cis-Dihydrocarvone	Terpenoids	3792-53-8	67	95	1195	herbal, warm	474.22±22.79	390.43±13.05	298.44±8.87	181.63±12.39	58.78±3.88	95.05±3.75	101.37±0.81	65.7±2.94
6	C7H10N2	Pyrazine, trimethyl-	Heterocyclic compound	14667-55-1	42	122	1004	nutty, skin, earthy, powdery, cocoa, baked, potato, roasted, peanut, hazelnut, musty	401.26±20.2	586.32±27.88	649.36±90.34	40.63±9.61	53.29±1.09	170.74±2.94	32.46±2.49	33.29±2.48
7	C9H12O	cis-2-(2-Pentenyl)furan	Heterocyclic compound	70424-13-4	107	136	1002	-	170.98±6.67	175.37±13.25	165.89±2.92	113.45±5.74	105.25±5.57	125.62±8.43	74.53±2.92	55.27±2.71
8	C10H18O2	Butanoic acid, 3-hexenyl ester, (E)-	Ester	53398-84-8	67	82	1185	-	4159.24±168.81	4660.34±137.74	3850.95±52.69	1189.9±19.05	336.29±10.92	400.21±18.32	631.67±16.13	353.6±15.19
9	C6H12O2	1-Butanol, 3-methyl-, formate	Ester	110-45-2	55	70	792	plum, black, currant, ethereal, vinous, dry, earthy, fruit, green	681.51±43.61	541.48±19.46	546.47±6.84	409.78±29.87	282.7±16.74	380.6±15.98	269.82±10.58	245.17±4.66
10	C6H14FO2P	n-Pentyl methylphosphonofluoridate	Others	13454-59-6	99	42	1073	-	183.44±4.53	157.55±8.4	177.75±16.11	122.12±3.5	104.25±9.22	139.05±1.54	123.95±6.76	80.23±5.05
11	C10H16	Cyclohexene, 1-methyl-4-(1-methylethylidene)-	Terpenoids	586-62-9	93	121	1088	citrus, pine	2009.1±57.27	1525.01±59.75	2308.66±168.74	1003.76±32.56	780.28±36.99	732.06±14	758.53±17.35	724.95±9.95
12	C6H12O	2-Hexanone	Ketone	591-78-6	58	57	792	fruity, fungal, meaty, buttery	171.67±9.1	157.05±11.3	147.79±16.45	110.25±10.24	75.39±6.68	74.74±2.46	69.26±3.34	44.54±1.97
13	C9H16O	Cyclopentanone, 2-methyl-3-(1-methylethyl)-	Ketone	54549-81-4	69	41	1028	-	222.5±17.23	206.44±8.6	186.32±11.86	167.82±14.83	211.26±14.47	151.95±20.22	134.9±0.31	131.5±7.22
14	C10H16	1,3,6-Octatriene, 3,7-dimethyl-, (Z)-	Terpenoids	3338-55-4	93	41	1038	warm, floral, herb, flower, sweet	544.56±26.1	407.98±23.24	459.67±31.19	388.26±19.38	212.27±19.88	278.15±17.8	191.59±3.99	220.1±7.16
15	C4H9NO	5-Methyloxazolidine	Heterocyclic compound	58328-22-6	42	45	795	-	160.18±6.83	150.19±17.13	134.1±10.81	107.18±8.33	89.09±2.58	91.74±6.72	77.83±4.37	59.28±8.71
16	C4H7NO	Methacrylamide	Amine	79-39-0	85	39	1149	-	335.49±12.84	205.31±0.96	222.01±7.94	177.15±2.31	91.75±4.57	92.49±3.85	120.78±6.33	42.63±0.29
17	C6H10O	3-Penten-2-one, 4-methyl-	Ketone	141-79-7	83	55	798	pungent, earthy, vegetable, acrylic	1654.73±118.45	1171.73±31.13	1225.88±76.29	903.05±22.59	608.87±13.05	941.26±24.62	585.35±14.61	582.12±31.96
18	C5H4O2	3-FurAldehyde	Heterocyclic compound	498-60-2	95	96	831	-	1138.19±68.06	583.12±22.93	615.05±28.06	382±36.95	507.17±41.86	1285.7±5.39	301.67±19.8	252.79±5.85
19	C8H16O2	2-Butanol, 2,3-dimethyl-, acetate	Ester	4806-33-1	59	69	835	-	14.7±1.37	15.26±0.47	18.85±2.68	17.12±2.92	26.49±0.4	32.61±2.96	19.6±1.73	23.41±0.86
20	C7H16O	1-Hexanol, 4-methyl-	Alcohol	818-49-5	70	69	953	sweaty	174.79±13.51	139.53±9.25	131.91±25.94	183.73±50.19	127.83±26.78	106.94±13.74	89.4±10.04	86.23±19.1
21	C7H16O	1-Heptanol	Alcohol	111-70-6	70	56	970	grassy	207.12±18.23	182.16±7.46	197.44±29.41	136.99±11.79	177.96±36.33	291.02±17.67	259.32±15.05	141.57±3.81
22	C5H10N2	1H-Pyrazole, 4,5-dihydro-5,5-dimethyl-	Heterocyclic compound	4320-85-8	83	42	983	-	596.63±29.49	678.58±25.34	706.78±71.75	739.4±30	615.5±87.18	305.26±19.72	374.55±13.65	206.5±2.54
23	C7H10O3	3-Penten-2-one, 4-(acetyloxy)-, (Z)-	Ketone	38365-58-1	100	85	1005	-	57.06±8.37	57.65±0.36	71±8.97	32.02±5.51	27.57±3.93	27.89±1.36	20.85±1.34	21.99±2.05
24	C8H15N	Pyridine, 2,3,4,5-tetrahydro-6-propyl-	Heterocyclic compound	1604-01-9	97	96	1028	-	204.25±5.9	122.86±3.52	137.47±13.33	130.79±6.47	124.96±9.86	131.57±1.43	118.9±0.34	77.51±2.65
25	C10H16	Cyclohexene, 4-methyl-1-(1-methylethenyl)-	Hydrocarbons	586-67-4	79	93	1073	-	2231.82±58.77	1765.85±41.87	1901.15±103.3	871.43±20.52	312.5±22.64	275.92±7.28	318.85±2.52	280.63±3.07
26	C9H14S	Thiophene, 2-pentyl-	Heterocyclic compound	4861-58-9	97	98	1170	fatty, chicken, coup, cranberry, roasted hazelnut, corn, roasted barley, fermented, meaty, bloody	638.89±14.44	498.03±20.66	564.72±30.72	274.72±14.65	104.47±5.96	66.01±6.62	103.08±3.19	79.02±1.58
27	C9H16O	6-Nonenal, (E)-	Aldehyde	2277-20-5	41	55	1124	-	933.05±23.32	692.93±35.01	753.3±46.75	627.9±66.02	121.89±4.88	117.95±11.5	148.85±6.98	77.31±4.8
28	C9H10O	Ethanone, 1-(3-methylphenyl)-	Ketone	585-74-0	119	91	1182	-	193.56±10.11	172.75±4.11	167.87±15.6	97.47±7.17	100.63±8.44	131.52±11.28	85.44±5.63	66.7±3.93
29	C10H16O	6-Octenal, 7-methyl-3-methylene-	Aldehyde	55050-40-3	69	41	1147	juicy, aldehydic, lemongrass, floral, lemon, bois, rose	258.68±13.08	230.51±8.49	206.84±9.54	137.76±2.54	162.81±0.91	225.91±6.22	182.74±4.61	129.32±4.79
30	C10H18O	6-Octen-1-ol, 7-methyl-3-methylene-	Terpenoids	13066-51-8	69	41	1195	-	1536.78±36.24	1590.07±54.65	1520.66±59.78	1412.54±122.29	1354.19±90.02	1272.57±125.59	1310.85±92.35	1292.29±25.71
31	C6H14O	2-Hexanol, (R)-	Alcohol	26549-24-6	45	41	780	mushroom, dusty, oily	2399.49±24.68	2362.28±12.78	2334.13±38.23	2382.28±33.97	2279.05±27.9	2320.46±12.61	2323.57±11.26	2286.69±34.94
32	C8H18	Octane	Hydrocarbons	111-65-9	71	41	800	gasoline	207.77±5.28	187.26±19.57	173.75±9.99	136.93±16.91	124.89±10.34	143.72±19.4	122.04±5.81	92.43±11.64
33	C6H12O	Hexanal	Aldehyde	66-25-1	44	56	801	aldehyde, grass, green, leaves, vinous	1216.1±52.4	1167.77±67.05	1059.9±122.92	808.12±79.22	537.79±41.4	487.99±12.06	441.88±3.46	303.78±14.98
34	C4H8O2	2-Butene-1,4-diol, (Z)-	Alcohol	6117-80-2	42	57	912	-	74.82±8.75	19.62±2.39	28.99±5.23	14.07±1.65	70.85±9.09	571.28±4.75	13.97±1.12	25.98±1.44
35	C7H10O	2-Cyclohexen-1-one, 3-methyl-	Ketone	1193-18-6	82	110	1075	nut, caramel, phenolic, cherry	642.28±15.35	504.7±16.09	547±33.78	207.6±12.05	52.6±5.17	52.01±3.15	61.09±2.6	54.37±5.4
36	C10H16	2,4,6-Octatriene, 3,4-dimethyl-	Hydrocarbons	57396-75-5	121	136	1121	-	31.06±0.96	34.45±3.81	31.16±2.4	24.01±1.05	26.33±0.87	33.11±0.71	25.37±1.21	19.29±0.76
37	C10H16	.alpha.-Phellandrene 1	Terpenoids	99-83-2	93	91	1006	citrus, herbal, terpene, green, woody, peppery	115.37±7.34	87.81±2.32	95.81±5.56	80.28±4.17	46.12±4.83	70.95±2.87	40.82±4.79	44.37±2.01
38	C10H16	3-Carene	Terpenoids	13466-78-9	93	91	1009	citrus, terpenic, herbal, pine, solvent, resinous, phenolic, cypress, medicil, woody	15.38±2.89	21.98±1.45	18.99±1.72	17.23±1.97	15±0.91	28.82±22.46	11.48±1.14	13.21±1.87
39	C10H16	D-Limonene	Terpenoids	5989-27-5	68	93	1030	citrus-like	572.32±12.53	527.44±18.86	526.97±29.43	521.87±42.7	432.88±23.73	444.24±33.72	338.07±7.14	417.66±19.99
40	C10H16	1,5-Cyclooctadiene, 3,4-dimethyl-	Hydrocarbons	21284-05-9	68	67	1046	-	259.42±12.11	333.34±10.42	424.11±40.31	183.84±16.07	146.98±5.05	63.44±2.02	136.89±5.79	95.33±2.01
41	C4H6N2O2	2,4-Imidazolidinedione, 1-methyl-	Heterocyclic compound	616-04-6	114	43	1084	-	422.42±12.24	416.82±25.05	423.24±26.1	432.02±43.69	399.75±31.76	407.8±5.18	414.4±5.21	412.88±11.26
42	C6H11NO2	2,4-Dimethyl-2-oxazoline-4-methanol	Heterocyclic compound	39986-37-3	98	42	1031	-	81.64±5.87	82.63±6.31	66.49±3.51	70.74±3.7	112.61±11.9	61.17±1.34	61.3±5.64	72.1±3.81
43	C8H15NO	Hygrine	Heterocyclic compound	496-49-1	84	42	1092	-	321.86±9.31	266.82±6.44	367.41±23.79	203.22±5.86	188±5.78	182.5±4.09	187.43±0.66	175.28±3.18
44	C8H16O	Cyclohexanol, 2,6-dimethyl-	Alcohol	5337-72-4	71	68	1112	-	306.74±16.3	455.1±23.82	371.95±28.83	294.26±16.03	596.05±17.95	739.32±12.16	557.72±3.1	539.18±11.82
45	C11H16	2-Methyl-7-exo-vinylbicyclo[4.2.0]oct-1(2)-ene	Hydrocarbons	107914-89-6	91	105	1112	-	62577.4±3156.65	65220.73±1246.56	55003.36±3465.45	28903.43±1899.32	22893.54±857.35	11828.66±867	19455.06±808.29	6617.29±230.98
46	C5H6N2O	Ethanone, 1-(1H-pyrazol-4-yl)-	Heterocyclic compound	25016-16-4	95	110	1156	-	4496.41±90.05	4574.83±265.64	4688±18.01	4561.15±207.7	4216.37±160.61	4139.47±48.33	4211.13±27.48	4247.34±28.72
47	C10H18O	Citronellal	Terpenoids	106-23-0	154	95	1153	sweet, dry, floral, herbal, waxy, aldehydic, citrus	72.25±4.75	66.94±1.33	58.6±4.87	39.63±2.2	35.26±1.88	30.43±1.54	23.74±1.31	19±1.75
48	C9H10O2	Benzoic acid, ethyl ester	Ester	93-89-0	105	77	1172	fruity, dry, musty, sweet, wintergreen	61.68±2.79	59.39±1.81	55.29±3.28	22.91±1.35	27.27±1.98	16.03±2.29	30.17±1.73	13.9±0.56
49	C10H16O	Bicyclo[3.1.1]hept-2-ene-2-methanol, 6,6-dimethyl-	Terpenoids	515-00-4	79	91	1195	woody, minty	77.45±1.32	68.35±3.94	64.66±8.92	63.13±2.28	19.71±2.49	32.4±0.57	20.52±0.82	23.7±1.34
50	C6H10O	1-Propanone, 1-cyclopropyl-	Ketone	6704-19-4	69	41	756	-	91.51±4.09	79.74±8.03	91.84±12	90.7±16.37	69.69±9.68	87.93±3.25	88.45±1.18	69.21±1.46
51	C10H18O2	2H-Pyran-3-ol, 6-ethenyltetrahydro-2,2,6-trimethyl-	Heterocyclic compound	14049-11-7	68	59	1173	floral, honey	7990.16±200.81	6494.37±152.98	7138.4±305.2	3538.63±138.34	1354.17±20.93	720.07±37.93	1285.02±21.01	1050.95±5.83
52	C6H14O	2-Hexanol	Alcohol	626-93-7	45	69	801	chemical, winey, fruity, fatty, terpenic, cauliflower	267.05±7.87	257.54±11.57	234.27±20.74	183.48±25.69	132.28±10.07	121.38±10.13	111.09±1.7	80.89±4.65
53	C8H10	Benzene, 1,3-dimethyl-	Aromatics	108-38-3	91	106	866	plastic	785.77±29	982.33±88.31	765.79±62.15	862.2±49.04	1503.77±50.07	1152.98±44.86	1051.66±10.14	1268.11±77.1
54	C7H12O	4-Hexen-3-one, 5-methyl-	Ketone	13905-10-7	83	55	1080	-	2157.49±46.95	1721.37±57.2	1843.28±113.46	790.7±21.97	298.94±15.97	291.04±4.93	322.27±0.35	277.65±3.75
55	C7H10O	Furan, 2-propyl-	Heterocyclic compound	4229-91-8	81	53	791	-	54.74±2.48	49.26±2.05	46.38±6.3	33.31±2.44	21.94±0.45	21.57±0.94	18.12±0.07	13.55±0.94
56	C7H12O	CyclohexanecarboxAldehyde	Aldehyde	2043-61-0	55	83	963	-	137.48±11.31	135.66±4.15	141.36±5.69	130.11±3.81	132.32±9.74	121.32±4.39	118.47±3.74	105.14±4.32
57	C8H14O	5-Hepten-2-one, 6-methyl-	Ketone	110-93-0	108	111	986	herby, green, citrus, musty, lemongrass	4079.28±198.89	4689.58±136.61	4835.62±405.61	5399.88±229.13	4412.61±525.05	1994.12±114.35	2510.36±69.78	1519.09±11.7
58	C10H16	2,4,6-Octatriene, 2,6-dimethyl-	Terpenoids	673-84-7	121	136	1131	sweet, floral, nut, skin, peppery, herbal, tropical	50.52±1.08	34.96±0.19	40.86±2.51	32.09±0.32	17.58±0.85	24.72±0.92	15.85±0.77	18.35±1.76
59	C12H24	1-Nonene, 4,6,8-trimethyl-	Hydrocarbons	54410-98-9	111	41	1012	-	117.52±9.78	164.95±1.99	141.27±14	126.54±8.54	96.19±5.97	107.76±5.16	87.62±4.89	85.33±3.64
60	C6H12O2	2H-Pyran-2-methanol, tetrahydro-	Heterocyclic compound	100-72-1	85	41	992	-	29.33±3.14	24.35±0.88	26±0.91	20.15±1.6	33.49±1.39	40.94±1.11	31.63±1.14	25.77±2.15
61	C9H16	1,3-Hexadiene, 3-ethyl-2-methyl-	Hydrocarbons	61142-36-7	67	95	1031	nutty	186.83±20.07	174.92±16.79	184.84±17.05	134.83±9.74	99.72±6.69	110.29±1.65	103.63±1.56	81.41±0.67
62	C10H20O2	2-Nonanone, 3-(hydroxymethyl)-	Ketone	67801-33-6	58	43	1093	fresh, sweet, green, weedy, earthy, herbal	234.2±10.72	204.82±5.18	241.26±14.99	178.63±5.43	222.73±15.76	306.56±9.62	303.3±6.14	189.71±2.38
63	C9H18O2	Acetic acid, heptyl ester	Ester	112-06-1	98	70	1112	fruity, green, sweet	39.02±2.24	41.05±1.38	37.04±1.92	18.08±1.06	26.72±2.87	18.12±1.72	15.46±0.59	13.48±0.94
64	C10H18O	5-Nonen-4-one, 6-methyl-	Ketone	7036-98-8	111	43	1136	-	25.44±2.59	23±1.01	24.82±2.92	20.02±1.58	20.59±1.71	24.13±1.15	17.03±1.38	10.91±0.71
65	C9H18O	3-Nonen-1-ol, (E)-	Alcohol	10339-61-4	55	41	1143	green, waxy, melon, cucumber	183.86±8.89	154.34±3.4	159.87±3.32	135.24±2.7	93.82±3.85	134.15±3.58	130.52±2.07	79.74±1.67
66	C9H10O	BenzAldehyde, 2-ethyl-	Aldehyde	22927-13-5	133	134	1176	Nutty, roasted	560.47±28.19	713.71±25.86	559.52±24.86	454.98±6.91	568±46.73	640.45±45.85	495.33±28.08	397.56±8.69
67	C9H13N	(R)-(+)-1-(p-Tolyl)ethylAmine	Amine	4187-38-6	120	93	1185	-	114.73±3.08	57.81±2.6	67.59±4.29	36.89±1.91	54.38±1.29	252.46±17.9	42.14±3.01	35.59±1.29
68	C5H9N	Pyridine, 2,3,4,5-tetrahydro-	Heterocyclic compound	505-18-0	55	42	740	-	298.25±16.96	292.58±36.77	271.75±9.86	341.09±51.41	228.8±16.87	226.61±7.68	204.58±14.94	235.34±15.31
69	C7H12O	2,4-Heptadien-1-ol, (E,E)-	Alcohol	33467-79-7	79	77	1004	green, fruity, nutty, cheese	94.95±3.67	91.22±9.43	88.97±0.45	60.36±3.36	56.59±4.05	52.9±2.19	37.62±1.3	27.74±1.84
70	C10H16	1,3-Cyclohexadiene, 1-methyl-4-(1-methylethyl)-	Terpenoids	99-86-5	121	93	1012	woody, terpene, lemon, herbal, medicil, citrus	152.32±5.14	115.53±6.46	119.89±11.18	114.58±6.27	54.01±2.39	80.55±6.63	47.84±1.31	58.29±2.96
71	C2H3ClS2	Carbonochloridodithioic acid, methyl ester	Others	16696-91-6	76	91	1033	-	237.42±15.97	231.59±5.77	218.22±23.48	198.84±13.79	184.98±3.97	160.56±10.22	120.12±0.57	97.97±1.83
72	C11H18	(E)-4,8-Dimethylnona-1,3,7-triene	Terpenoids	19945-61-0	69	41	1116	-	2697.9±69.12	1760.89±99.63	2123.77±110.54	1974.68±238.02	214.6±10.86	288.01±25.9	326.47±19.13	206.65±14.25
73	C9H12O	2,3-Dimethylanisole	Ether	2944-49-2	136	121	1144	-	27.22±0.31	18.11±0.45	23.36±1.07	18.18±0.14	9.97±1.09	21.81±1.39	8.99±0.73	9.45±0.43
74	C9H14N2	Pyrazine, 3,5-diethyl-2-methyl-	Heterocyclic compound	18138-05-1	149	150	1162	nutty, meaty, vegetable	24.88±0.81	4.73±0.45	6.71±0.62	4.69±1.15	13.9±1.3	141.69±11.89	4.26±0.27	5.34±0.15
75	C4H5N	Pyrrole	Heterocyclic compound	109-97-7	67	39	755	sweet, warm, nutty, ethereal	15.31±1.64	15.42±0.27	16.96±1	14.07±4.17	23.96±3.75	20.66±2.3	17.59±1.28	13.2±1.44
76	C6H12O2	Isobutyl acetate	Ester	110-19-0	73	56	772	sweet, fruity, ethereal, ba--, tropical	2223.61±19.61	2218.11±13.73	2204.91±24.08	2206.95±27.48	2147.55±9.19	2162.07±8.8	2138.5±26.74	2126.06±14.99
77	C5H10O	Cyclopentanol	Alcohol	96-41-3	57	44	768	-	394.14±23.03	474.8±11.83	484±66.82	464.32±69.58	271.59±35.78	431.69±17.93	405±7.32	347.67±4.96
78	C9H16O	8-Nonen-2-one	Ketone	5009-32-5	58	71	1085	fruity, baked	368.87±10.51	293.43±12.84	318.84±14.09	132.17±8.77	60.07±4.51	66.62±5.05	68.82±0.41	52.62±1.66
79	C8H14O2	2-Propenoic acid, pentyl ester	Ester	2998-23-4	55	70	974	-	299.98±5.79	243.9±5.97	300.77±12.78	369.25±51.43	250.01±7.64	302.52±11.17	281.89±17.63	305.71±37.74
80	C6H9NS	Thiazole, 2,4,5-trimethyl-	Heterocyclic compound	13623-11-5	127	71	995	musty, nutty, vegetable, cocoa, hazelnut, chocolate, coffee	58.7±4.6	67.42±2	70.66±6.17	78.39±3.38	62.25±7.71	28±1.9	35.8±0.69	20.85±0.41
81	C8H12N2	Pyrazine, (2-methylpropyl)-	Heterocyclic compound	29460-92-2	94	41	1074	green, vegetable, fruity	9827.79±244.07	7777.83±209.47	8338.08±513.79	3554.77±98.12	1207.84±83.37	1050.63±22.25	1257.69±17.49	1114.57±12.59
82	C6H8O2	Dehydromevalonic lactone	Ester	2381-87-5	82	39	1169	-	149.61±8.92	118.02±3.13	134.48±7.26	56.21±7.02	22.24±2.05	9.89±1.18	22.18±2.65	17.99±2.59
83	C9H18O2	3-Hexene, 1-(1-methoxyethoxy)-, (Z)-	Hydrocarbons	54340-96-4	59	55	1012	-	120.31±6.72	100.34±3.46	72.98±8.22	55.03±7.54	24.86±2.15	9.8±2.15	36.94±2.68	7.59±1.41
84	C9H16O	3-Nonen-5-one	Ketone	82456-34-6	83	55	1052	-	60.15±3.24	76.21±3.39	97.42±5.75	46.83±4.57	36.86±2.43	17.22±0.78	32.62±2	22.65±1.78
85	C13H28	Nonane, 3-methyl-5-propyl-	Hydrocarbons	31081-18-2	57	71	1185	-	34.55±3.25	24.1±1.21	25.49±2.87	19.19±2.24	21.64±2.67	26.93±2.29	22.26±2.68	15.01±3.3
86	C7H14O2	Heptanoic Acid	Acid	111-14-8	60	73	1080	rancid, sour, cheesy, sweat	552.72±11.98	458.68±40.83	493.03±31.15	226.68±16.49	124.93±10.63	126.85±8.34	149.37±14.96	119.1±5.98
87	C10H16O	3-Oxatricyclo[4.1.1.0(2,4)]octane, 2,7,7-trimethyl-	Terpenoids	1686-14-2	67	109	1095	green	2573.31±90.34	2020.78±62.83	2214.86±138.69	1560.49±20.88	601.5±34.46	718.09±12.3	693.24±21.18	732.08±19.2
88	C8H12O	3,5-Octadien-2-one	Ketone	38284-27-4	95	43	1091	fruity, fatty, mushroom	426.59±12.79	301.95±17.52	482.7±27.29	176.67±14.81	128.22±11.21	148.32±3.41	131.33±3.7	127.31±2.94
89	C7H12O2	2-Heptenoic Acid	Acid	18999-28-5	41	73	1081	green, grassy, fruity, ethereal	1217.33±43.3	953.42±36.56	1071.38±83.57	453.37±34.16	219.47±13.32	206.82±8.94	224.14±4.15	186.69±4.36
90	C10H16O	2-Cyclohexene-1-carboxaldehyde, 2,6,6-trimethyl-	Aldehyde	432-24-6	81	123	1116	-	574.65±13.43	373.82±19.03	449.58±28.08	414.08±47.09	42.59±0.98	58.75±7.67	60.04±3.4	40.45±5.04
91	C10H18O2	Butanoic acid, 3-hexenyl ester, (Z)-	Ester	16491-36-4	82	67	1187	fresh, green, apple, fruity, wine, metallic, buttery	3988.78±162.45	4463.3±126.08	3690.01±43.22	1177.39±16.27	342.16±19.35	393.8±22.97	590.19±30.83	329.28±13.01
92	C8H14O2	2,2'-Bifuran, octahydro-	Heterocyclic compound	1592-33-2	71	43	1079	-	1641.55±47.65	1364.9±42.6	1418.92±92.2	626.64±23.76	291.65±21.84	302.57±27.97	303.02±18.99	237.16±10.38
93	C5H10S	3-Methyl-2-butene-1-thiol	Sulfur compounds	5287-45-6	41	69	821	sulfurous, smoke, leek, onion, skunky	145.23±9.12	125.71±2.44	122.81±9.7	113.4±9.01	96.49±18.79	104.14±9.16	85.81±4.55	69.62±5.41
94	C6H14O	1-Hexanol	Alcohol	111-27-3	56	43	868	ethereal, fusel, oil, fruity, alcoholic, sweet, green	765.05±37.95	683.22±39.13	677.21±82.29	347.63±22.03	626.74±128.05	466.2±23.39	522.18±36.29	335.67±21.11
95	C8H16O	3-Hexanone, 2,2-dimethyl-	Ketone	5405-79-8	57	71	868	-	431.07±22.91	320.53±1.58	282.25±36.51	172.93±24.53	275.37±40.62	281.34±6.16	330.45±15.93	201.48±2.2
96	C5H5NO	1H-Pyrrole-2-carboxAldehyde	Heterocyclic compound	1003-29-8	95	94	1012	musty, beefy, coffee	611.2±34.62	531.28±31.11	452.88±15.47	453.39±27.57	808.77±43.03	2097.8±422.8	408.18±22.05	400.99±20.76
97	C8H17NO	N,N-Dimethylhexanamide	Amine	5830-30-8	87	45	1017	-	18.04±1.96	15.93±1.56	12.51±2.08	16.26±3.09	19.67±2.78	25.51±3.08	20.09±0.94	23.74±2.13
98	CH2N4	1H-Tetrazole	Heterocyclic compound	288-94-8	42	41	1019	-	205.52±9.63	360.07±15.14	309.34±54.09	153.55±37.43	155.13±16.69	227.33±33.88	192.6±17.99	230.89±39.96
99	C6H12O2	Hexanoic Acid	Acid	142-62-1	60	73	990	roses, geraniumc, Cheese, fat	9685.86±444.85	11800.28±976.81	12442.11±1472.81	6804.84±896.7	8528.11±722.36	9777.35±329.96	9671.61±246.19	6945.23±423.75
100	C9H16O2	3,4-Hexanedione, 2,2,5-trimethyl-	Ketone	20633-03-8	57	41	1039	-	60.06±7.29	76.07±4.64	65.61±8.65	56.01±2.92	63.94±4.08	65.69±4.29	62.57±1.88	59.94±3.57
101	C10H20O	7-Octen-2-ol, 2,6-dimethyl-	Terpenoids	18479-58-8	59	41	1064	fresh, citrus, lime, floral, cologne, weedy	9790.33±241.52	7885.28±200.2	8412.08±535.18	3604.5±108.77	1280.61±84.04	1142.52±24.59	1330.07±32.83	1173.5±9.66
102	C10H14	Benzene, n-butyl-	Aromatics	104-51-8	91	92	1054	-	18118.65±886.97	17803.35±619.88	16506.64±1349.67	9536.35±928.48	11063.98±945.86	8399.01±61.78	8674.01±118.96	4514.85±44.06
103	C6H10N4	1H-Pyrazole-1-carboximidamide, 3,5-dimethyl-	Heterocyclic compound	22906-75-8	96	95	1096	-	3457.3±135.18	3038.42±157.6	3464.35±186.34	2932.63±125.2	1940.39±111.09	1876.83±55.66	2085.81±107.35	1672.28±198.42
104	C10H14O	2-Methyl-6-methyleneocta-2,7-dien-4-one	Terpenoids	539-70-8	83	55	1145	-	63.32±2.02	54.21±2.68	52.55±1.2	34.87±1.27	36.38±0.89	74.48±3.2	49.38±0.11	32.2±2.88
105	C9H16O	2-Nonenal, (E)-	Aldehyde	18829-56-6	83	55	1162	fatty, green, cucumber, aldehydic, citrus	1290.46±24.88	1330.18±74.81	1356.51±6.39	1334.43±67.7	1260.37±53.09	1237.62±21.85	1256.76±14.1	1256.15±16.35
106	C10H16O	cis-Chrysanthenol	Terpenoids	55722-60-6	109	81	1162	-	169.58±4.76	170.19±5.96	160.92±3.51	149.13±5.56	145.56±3.89	152.42±3.76	135.36±4.6	134.59±0.89
107	C4H5NS	4-Methylthiazole	Heterocyclic compound	693-95-8	99	71	818	nutty, green, vegetable, tomato	261.43±11.09	240.04±10.49	232.45±17.93	261.53±17.49	305.75±12.34	308.18±37.09	302.27±18.68	332.16±3.07
108	C4H8O4	Hydroperoxide, 1,4-dioxan-2-yl	Heterocyclic compound	4722-59-2	87	45	1019	-	20.38±1.02	12.13±1.73	10.66±2.08	18.06±3.2	20.58±2.04	23.45±3.83	20.97±1.58	23.07±1.72
109	C4H6O2	2-Oxetanone, 4-methyl-	Ketone	3068-88-0	42	43	732	-	160.23±10.81	145.41±13.15	146.61±2.19	196.55±30.28	122.74±9.06	141.93±7.87	120.11±7.69	147.03±15.68
110	C6H9N	1H-Pyrrole, 1-ethyl-	Heterocyclic compound	617-92-5	80	95	821	burnt	177.63±9.42	68.73±2.86	108.96±7.02	66.71±1.72	52.24±4.48	250.39±1	73.05±3.35	50.84±2.45
111	C6H10O	2-Hexenal, (E)-	Aldehyde	6728-26-3	98	83	854	green, grassy	950.84±39.7	943.58±16.22	804.06±76.92	458.17±32.35	531.74±19.63	439.91±23.4	616.89±39.14	452.76±25.46
112	C7H14O2	Butanoic acid, 3-methyl-, ethyl ester	Ester	108-64-5	88	57	854	strawberryf, candy, fruit	33.38±1.94	32.02±3.44	25.66±6.76	33.59±0.97	27.12±7.37	30±2.93	32.64±4.35	30.81±1
113	C6H10O	4-Hexen-3-one	Ketone	2497-21-4	69	41	855	pungent, ethereal, spicy, green, tropical, metallic	489.4±22.83	513.98±27.86	462.31±27.15	317.74±24.88	268.31±22.53	209.73±1.77	287.8±5.8	207.27±7.16
114	C5H10O3	Butanoic Acid, 3-hydroxy-3-methyl-	Acid	625-08-1	103	85	980	amber, woody, cedarwood, ambergris	88.62±5.81	68.33±3.23	74.38±3.3	57.61±1.83	50.85±3.66	41.55±2.84	37.4±4.79	34.34±1.6
115	C11H24	Nonane, 2,5-dimethyl-	Hydrocarbons	17302-27-1	57	43	1021	-	556.04±26.59	607.3±30.4	481.41±15.8	570.14±30.44	987.86±110.33	454.68±20.81	471.77±24.18	642.5±13.06
116	C7H8O	Benzyl Alcohol	Alcohol	100-51-6	79	108	1036	floral, rose, phenolic, balsamic	7866.12±311.73	7608.47±92.86	7242.88±608.13	6221.18±426.29	5986.3±172.57	5323.87±272.68	3704.99±75.85	2909.5±82.09
117	C9H18O2	Butanoic Acid, 3-methylbutyl ester	Ester	106-27-4	71	43	1056	fruity, green, apricot, pear, ba--	77.98±4.6	80.35±3.36	61.67±14.73	69.05±2.1	54.58±3.12	49.73±5.17	48.83±7.47	52.54±4.98
118	C10H16	Adamantane	Hydrocarbons	281-23-2	136	79	1116	-	81.76±3.57	45.7±2.17	59.65±2.36	49.7±4.91	20.22±1.79	108.82±8.68	13.43±1.09	12.82±1.06
119	C10H14O2	2-((3,3-Dimethyloxiran-2-yl)methyl)-3-methylfuran	Heterocyclic compound	92356-06-4	95	79	1176	green, earthy, citrus	114.8±3.79	107.31±0.95	166.17±10.45	62.66±2.81	67.72±2.26	52.57±3.35	56.42±4.64	49.36±2.41
120	C10H18O	L-.alpha.-Terpineol	Terpenoids	10482-56-1	59	93	1190	lilac, floral, terpenic	297.14±7.2	273.8±14.04	286.62±38.64	272.93±4.03	147.71±5.31	179.73±18.95	158.87±7.97	143.21±1.37
121	C10H18O2	(E)-2,6-Dimethylocta-3,7-diene-2,6-diol	Alcohol	51276-34-7	82	71	1191	-	2433.32±151.81	2688.79±70.73	2607.81±357.68	1117.69±214.48	896.94±133.28	312.95±92.44	663.63±84.02	617.99±128.51
122	C10H16	.beta.-Myrcene	Terpenoids	123-35-3	41	93	991	musty, balsamic, spice	307.85±17.16	253.29±12.91	238.93±27.67	195.97±8.84	137.12±9.75	193.63±15.82	124.26±3.04	139.2±9.98
123	C5H10N2	2-Piperidinimine	Heterocyclic compound	22780-54-7	98	70	824	-	1710.9±69.32	1646.66±57.86	1659.54±117.31	1544.59±105.89	1606.24±86.43	1432.19±34.57	1320.14±31.79	1310.53±35.61
124	C8H10	Ethylbenzene	Aromatics	100-41-4	91	106	855	-	198.49±6.46	257.66±27.05	194.66±16.45	223.95±12.59	396.84±15.77	311.08±19.54	285.28±7.64	347.39±20.02
125	C5H8OS	3(2H)-Thiophenone, dihydro-2-methyl-	Heterocyclic compound	13679-85-1	60	116	998	sulfur, fruity, berry	2044.4±135.51	2985.64±220.86	3486.58±696.31	874.79±55.18	798.24±85.22	685.78±83.8	992.88±124.44	574.59±103.65
126	C8H12O	5-Ethylcyclopent-1-enecarboxAldehyde	Aldehyde	36431-60-4	124	95	1040	-	35.68±2.62	34.6±1.09	38.04±2.15	35.86±2.7	30.69±1.24	37.5±1.92	34.4±0.7	27.47±0.89
127	C9H18O2	Octanoic acid, methyl ester	Ester	111-11-5	74	87	1126	fruity, citrus-like	41.97±1.24	45.46±2.39	67.45±2.09	23.59±0.64	34.67±1.66	43.7±1.91	38.37±1.29	16.26±0.4
128	C10H17F3O2	1-Octyl trifluoroacetate	Ester	2561-21-9	69	55	1059	-	164.96±9.98	159.48±11.01	141.76±19.82	158.6±30.26	96.64±8.87	79.18±9.6	77.18±4.24	77.27±13.49
129	C8H10O2	Benzene, 1,2-dimethoxy-	Aromatics	91-16-7	138	95	1148	sweet, creamy, vanilla, phenolic, musty	36.23±2.18	25.49±0.98	24.28±0.21	19.95±0.98	17.13±1.03	22±0.71	16.82±0.91	14.58±1.64
130	C10H20O2	Propanoic acid, 2,2-dimethyl-, pentyl ester	Ester	2313-68-0	57	41	1063	-	23.51±1.77	27.06±6.95	24.08±7.99	23.3±4.4	47.78±5.41	46.82±3.49	35.63±3.98	45.34±3.18
131	C10H18O	(2S,4R)-4-Methyl-2-(2-methylprop-1-en-1-yl)tetrahydro-2H-pyran	Terpenoids	3033-23-6	139	69	1110	rose, cortex, green, floral, geranium, powdery, metallic	15.94±1.29	13.73±1.07	14.23±2.26	8.99±1.15	8.57±0.61	7.2±1.07	5.24±0.4	4.86±0.58
132	C10H20O2	3-Methylheptyl acetate	Ester	72218-58-7	70	57	1118	-	162.98±3.85	111.46±7.02	132.66±6.76	121.56±15.34	32.69±5.52	33.94±2.63	30.43±2.17	25.61±2.97
133	C9H10O2	Formic acid, 2-phenylethyl ester	Ester	104-62-1	104	91	1178	rose, green, hyacinth, watercress, herbal	251.3±12.83	242.3±8.61	208.31±5.55	97.48±3.82	82.17±4.15	67.82±2.03	66.91±1.65	32.06±0.69
134	C10H18O3	2-Methylbutanoic anhydride	Others	1468-39-9	85	57	1190	-	413.92±18.21	408.64±5.01	372.19±38.88	175.53±23.05	160.77±11.4	155.83±10.61	161.76±10.09	121.26±14.28
135	C10H18O	Cyclohexanol, 1-methyl-4-(1-methylethylidene)-	Terpenoids	586-81-2	93	121	1197	terpineol, lilac	780.91±32.62	663.69±21.1	594.15±27.63	402.3±6.88	259.6±20.39	382.57±27.96	268±13	252.67±4.68
136	C10H16O	3,6-Dimethyl-2,3,3a,4,5,7a-hexahydrobenzofuran	Heterocyclic compound	70786-44-6	137	109	1192	herbal, dill	43.02±0.98	42.52±3.31	42.34±4.72	42.06±1.91	19.86±0.82	24.18±3.96	18.14±0.94	16.93±1.44
137	C11H20	1,7-Nonadiene, 4,8-dimethyl-	Hydrocarbons	62108-28-5	41	69	1026	-	173.94±9.34	169.77±0.56	142.4±2.08	163.08±14.24	231.07±17.12	136.8±6.75	125.29±1.21	158.51±3.82
138	C8H14O2	2,5-Octanedione	Ketone	3214-41-3	99	71	984	-	171.53±5.94	163.89±6.55	189.99±33.89	190.31±45.29	136.84±16.36	156.74±2.14	152.29±6.05	120.13±3.72
139	C8H18	Hexane, 2,3-dimethyl-	Hydrocarbons	584-94-1	70	71	760	-	869.7±35.76	766.17±18.41	853.22±105.52	872.78±139.23	614.09±64.07	775.82±7.62	805.82±9.85	647.33±17.28
140	C7H10	1,4-Cyclohexadiene, 1-methyl-	Hydrocarbons	4313-57-9	79	77	790	-	41.29±2.1	35.11±2.34	36.11±1.1	26.7±1.73	18.87±1.79	24.98±1.23	17.55±0.6	15.36±0.7
141	C5H6N2	Pyrazine, methyl-	Heterocyclic compound	109-08-0	94	67	829	nutty, cocoa, roasted, chocolate, peanut, green	45.97±2.27	20.59±0.87	20.17±1.28	16.26±0.68	33.46±1.12	88.45±4.99	14.56±1.09	12.71±0.37
142	C8H18O	2-Octanol	Alcohol	123-96-6	45	55	998	fresh, spicy, green, woody, herbal, earthy	272.2±20.38	402.78±24.64	447.25±66.12	131.6±31.55	94.36±9.17	115.63±13.63	149.95±29.24	99.71±14.73
143	C10H18O	3,6-Heptadien-2-ol, 2,5,5-trimethyl-, (E)-	Alcohol	26127-98-0	139	121	1000	-	66.35±1.7	66.48±5.42	69.82±3.59	49.57±4.05	67.87±6.39	61.84±4.69	47.63±1.86	41.9±4.25
144	C10H14	o-Cymene	Terpenoids	527-84-4	119	91	1022	gasoline	400.36±10.92	338.97±17.32	335.52±15.41	312.09±19.29	266.21±6.99	278.91±10.44	158.54±3.63	186.54±8.33
145	C8H14O	(E)-2-Octenal	Aldehyde	2548-87-0	41	55	1060	fresh, cucumber, fatty, green, herbal, ba--, waxy, green, leaf	139.4±8.47	143.52±7.96	126.82±15.96	143.26±27.59	90.88±13.81	59.9±12.7	68.69±4.88	67.53±16.12
146	C6H8O2	1,2-Cyclohexanedione	Ketone	765-87-7	55	112	1062	sweet, acorn, nut, skin, maple, caramel, brothy	141.08±3.56	149.51±9.58	157.46±10.68	164.21±4.88	168.94±3.47	195.68±3.83	150.09±2.45	181.09±12.55
147	C10H16O	1,5-Heptadien-4-one, 3,3,6-trimethyl-	Terpenoids	546-49-6	83	55	1062	herbal, honey, mint, berry	490.69±14.97	519.32±31.81	535.04±26.9	527.38±24.48	506.3±20.77	497.41±14.38	483.24±14.21	504.1±10.03
148	C8H8O2	Formic acid, phenylmethyl ester	Ester	104-57-4	91	90	1079	floral, fruity, spicy, almond, cranberry, black, tea	1173.55±39.79	920.84±15.31	1003.42±58.38	427.96±7.65	147.43±13.83	134.83±0.88	150.08±8.23	133.65±2.1
149	C8H10O2	3-Acetyl-2,5-dimethyl furan	Heterocyclic compound	10599-70-9	123	138	1099	sweet, musty, nutty, earthy, cocoa, corn, leather	185.79±6.57	160.89±6.92	185.23±9.22	158.1±7.91	102.36±4.95	96.1±1.64	108.42±5.11	87.43±10.77
150	C11H24	Undecane	Hydrocarbons	1120-21-4	57	71	1100	alkane	339.58±8.97	279.5±5.7	300.56±8.19	233.86±5.94	123.69±1.39	143.32±4.55	148.24±1.24	128.03±9.06
151	C9H16O	trans,cis-2,6-Nonadien-1-ol	Alcohol	28069-72-9	41	69	1170	green, cucumber, oily, violet, leafy	660.96±14.36	515.82±12.63	572.17±41.76	300.08±11.15	123.74±1.94	74.84±5.82	130.14±5.33	106.6±4.99
152	C10H22	Decane	Hydrocarbons	124-18-5	57	43	1000	alkane	161.54±28.31	160.27±5.22	144.6±36.5	174.52±33.73	207.06±6.45	228.22±26.68	244.24±23.58	188.55±19.07
153	C6H8O3	Furaneol	Heterocyclic compound	3658-77-3	128	57	1070	sweet, cotton, candy, caramel, strawberry, sugar	3992.53±95.9	4235.43±302.97	4408.57±221.32	4329.93±232.66	4183.14±239.14	4058.31±97.9	4015.87±101.03	4113.35±28.7
154	C6H10O2	2-Oxepanone	Ester	502-44-3	42	55	1065	-	133.73±1.98	137.47±6.42	140.69±5.2	131.49±6.14	132.09±2.01	143.55±1.78	120.84±4.75	128.03±3.32
155	C8H8O2	Acetic acid, phenyl ester	Ester	122-79-2	94	43	1067	phenolic, medicil, animal, resinous, castoreum, woody, smoky, burnt	1504.2±10.5	598.7±15.73	743.86±70.79	497.28±30.37	805.82±49.99	2631.51±356.32	524.07±32.68	677.76±25.54
156	C4H8S2	1,4-Dithiane	Amine	505-29-3	120	61	1068	sulfurous, solvent, garlic, onion, pyridine	282.6±21.52	267.83±5.32	275.73±17.01	247.87±16.57	250.51±10.37	297.44±7.05	207.7±6.83	204.66±2.48
157	C11H18	Cyclohexane, 2-ethenyl-1,1-dimethyl-3-methylene-	Hydrocarbons	95452-08-7	69	79	1071	-	1879.45±46.94	1517.39±28.53	1670.04±112.75	728.36±24.49	365.57±23.52	346.34±17	367.66±16.74	284.63±25.55
158	C4H6N2O	1H-Imidazole-4-methanol	Heterocyclic compound	822-55-9	97	98	1080	-	1977.5±45.34	1567.06±38.3	1742.5±106.33	743.99±32.35	328.36±14.02	278.21±10.69	313.03±2.45	277.98±10.49
159	C5H6S2	2-Thiophenemethanethiol	Heterocyclic compound	6258-63-5	97	45	1105	roast, coffee, fishy	96.68±5.88	79.38±2.16	85.96±1.74	64.2±3.32	72.3±3.72	56.06±2.19	37.1±1.18	59.32±4.52
160	C7H8N2O	2-Acetyl-3-methylpyrazine	Heterocyclic compound	23787-80-6	136	108	1082	nutty, nut, flesh, roasted hazelnut, toasted grain, corn, chip, vegetable, nut skin, caramellic	189.51±6.94	75.2±5.2	96.11±7.06	52.84±1.1	170.92±4.34	925.81±46.43	53.34±2.17	65.16±3.31
161	C8H12N2	Pyrazine, 3-ethyl-2,5-dimethyl-	Heterocyclic compound	13360-65-1	135	136	1081	potato, cocoa, roasted, nutty	230.64±11.11	61.74±0.74	84±6.28	45.2±1.29	202.63±10.24	1219.28±53.09	49.05±1.71	74.62±2.38
162	C7H10O2	6-Ethyl-5,6-dihydro-2H-pyran-2-one	Heterocyclic compound	19895-35-3	68	97	1160	-	426.71±8.23	434.6±28.85	460.42±5.94	433.49±22.81	425.11±19.02	391.24±1.05	393.54±3.67	407.81±18.57
163	C7H8O	Phenol, 3-methyl-	Phenol	108-39-4	108	107	1075	smoky, petroleum-like	149.74±5.83	124.12±5.65	121.88±5.77	92.9±5.72	68.61±2.8	122.07±5.35	61.85±4.43	59.3±0.61
164	C9H16O	Cyclohexanone, 2,2,6-trimethyl-	Ketone	2408-37-9	82	56	1036	pungent, thujone, labdanum, honey, cistus	575.89±11.63	633.08±27.61	587.25±29.46	593.02±11.06	626.97±23.98	666.09±5.38	641.69±13.71	530.67±9.93
165	C10H20O	4-Methyl-5-nonanone	Ketone	35900-26-6	57	85	1116	-	26.43±0.29	31.85±3.73	31.38±5.4	28.16±1.95	83.11±9.83	70.63±8.78	46.08±3.89	55.16±4.97
166	C10H16O	Hotrienol	Alcohol	20053-88-7	71	82	1106	sweet, tropical, ocimene, fennel, ginger, myrcene	24942.13±945.88	16542.63±512.51	20349.41±1075.37	9710.05±364.7	5168.75±291.52	4676.94±85.14	4524.97±94.77	3605.48±102.74
167	C8H8O2	Benzoic acid, methyl ester	Ester	93-58-3	105	77	1094	phenolic, wintergreen, almond, floral, canga	991.24±38.09	763.57±12.24	829.02±51.5	561.15±10.27	162.44±6.04	210.57±20.81	203.59±4.67	228.24±8.52
168	C10H16O	Thujone	Terpenoids	546-80-5	110	81	1103	cedarleaf, thujonic	114.92±5.11	96.39±2.81	106.95±5.34	91.72±2.95	63.47±3.19	51.64±2.34	43.48±1.34	42.94±2.33
169	C10H20O2	Butanoic acid, 3-methyl-, 3-methylbutyl ester	Ester	659-70-1	70	85	1104	sweet, fruity, green, ripe, apple, jammy, tropical	952.93±42.35	724.54±17.98	861.82±25.92	585.41±26.11	557.57±32.03	527.82±5.48	327.24±1.89	505.44±10.97
170	C10H14O	Benzene, (1-methoxypropyl)-	Aromatics	59588-12-4	121	77	1104	-	4775.09±167.81	3616.16±90.09	3923.95±247.29	2631.99±15.52	810.62±51.62	1102.39±22.74	976.12±22.82	1136.62±1.93
171	C10H18O	2-Isopropyl-5-methylhex-2-enal	Aldehyde	35158-25-9	41	43	1106	herbal, lavender, woody, green, blueberry, tomato	1786.89±77.54	1273.56±34.97	1529.72±66.8	888.28±35.9	659.89±31.03	630.42±12.04	448.08±7.74	566.62±18.45
172	C12H26	Decane, 2,4-dimethyl-	Hydrocarbons	2801-84-5	57	85	1106	-	634.61±32.21	595.42±12.63	666.49±19.17	600.13±29.47	768±58.43	740.57±8.94	373.77±2.72	735.18±23.15
173	C10H16O	Bicyclo[3.1.1]heptan-3-one, 2,6,6-trimethyl-, (1.alpha.,2.beta.,5.alpha.)-	Terpenoids	15358-88-0	55	69	1173	-	979.12±21.38	796.9±36.74	869.57±49.97	439.35±15.95	196.45±5.86	121.22±7.67	202.23±4.75	160.24±5.96
174	C10H20O2	n-Amyl isovalerate	Ester	25415-62-7	103	85	1110	apple, fresh, fruity	117.09±2.71	78.79±3.17	92.89±4.75	46.32±1.19	23.83±1.69	22.93±1.52	23.17±0.62	16.64±0.75
175	C8H15NO	Azacyclohexan-3-one, 1,5,6-trimethyl-	Heterocyclic compound	339590-59-9	98	71	1126	-	60.54±3.21	53.27±2.11	63.98±0.92	38.15±1.51	51.56±2.6	90.85±2.4	70.54±4.28	42.98±1.87
176	C10H18O	Cyclohexanone, 5-methyl-2-(1-methylethyl)-, trans-	Terpenoids	89-80-5	112	41	1154	minty	285.22±12.35	255.85±6.15	269.27±15.11	168.38±2.08	175.11±5.34	339.61±3.51	275.4±5.8	169.52±2.59
177	C8H10O	Phenol, 3,5-dimethyl-	Phenol	108-68-9	122	107	1171	balsamic, coffee	29.34±2.43	38.92±2.17	33.92±1.26	19.99±3.13	24.75±3.31	23.16±1.93	27.6±4.27	17.17±1.81
178	C10H18O	1-Decen-3-one	Ketone	56606-79-2	70	55	1141	-	143.92±5.36	175.3±12.94	85.27±2.45	120.62±4.87	258.72±16.39	90.85±3.2	124.09±7.24	146.29±8.04
179	C10H14O	Camphenone, 6-	Ketone	55659-42-2	93	108	1114	-	3294.1±157.79	3368.02±136.32	2876.46±199.83	1542.05±111.95	1134.73±47.33	645.11±53.82	960.41±46.59	327.2±13.9
180	C12H26	Undecane, 5-methyl-	Hydrocarbons	1632-70-8	112	57	1156	-	2292.11±51.06	2327.51±131.31	2386.47±17.75	2326.94±110.08	2166.31±74.93	2132.02±14.95	2176.62±15.94	2187.61±7.81
181	C9H20O	1-Nonanol	Alcohol	143-08-8	56	55	1173	fresh, clean, fatty, floral, rose, orange, dusty, wet, oily	904.42±47.21	1057.45±101.95	955.65±70.56	881.24±78.95	943.74±74.54	884.58±72.73	840.05±45.94	966.68±63.42
182	C9H18O	6-Nonen-1-ol, (E)-	Alcohol	31502-19-9	41	67	1167	-	507.47±27.49	602.53±48.01	527.58±33.88	464.39±57.78	536.83±62.47	532.81±42.47	485.72±31.76	527.01±34.55
183	C9H10O	BenzAldehyde, 3-ethyl-	Aldehyde	34246-54-3	134	133	1168	-	65.81±4.27	64.07±1.78	61±2.28	43.3±2.01	43.47±3.12	58.86±3.13	43.08±1.52	35.36±1.15
184	C10H18O	(E)-2,6-Dimethylocta-5,7-dien-2-ol	Alcohol	7643-60-9	93	81	1169	-	482.55±11.93	378.21±10.88	430.73±15.31	201.23±9.45	67.7±0.56	31.33±3.31	67.89±2.81	51.66±3.39
185	C10H20O	Levomenthol	Terpenoids	2216-51-5	71	81	1171	mint	858.99±27.5	725.66±14.27	795.07±37.51	432.79±14.18	156.15±4.09	129.45±8.87	181.83±18.79	139.35±5.51
186	C10H14O	Bicyclo[3.1.0]hex-3-en-2-one, 4-methyl-1-(1-methylethyl)-	Terpenoids	24545-81-1	108	107	1171	minty, pungent	36.92±0.52	29.3±1.04	33.72±1.69	16.44±1.16	9.06±0.78	7.66±0.86	8.55±1.04	6.52±0.79
187	C9H18OS	Butanethioic acid, 3-methyl-, S-(1-methylpropyl) ester	Ester	2432-91-9	57	85	1174	spicy, galbanum, green, herbal	510.93±22.45	414.35±3.6	460.99±13.68	268.96±10.07	141.25±9.37	104.39±19.86	140.94±9.17	127.74±2.3
188	C9H8O2	1,2-Propanedione, 1-phenyl-	Ketone	579-07-7	105	77	1183	plastic, buttery, honey	180.02±11.71	168.05±5.09	170.43±11.35	51.07±3.94	42.3±2.96	45.4±5.45	60.23±5.18	26.49±2.65
189	C9H20N2	Propanal, dipropylhydrazone	Amine	34687-35-9	127	85	1181	-	296.4±13.66	350.82±17.65	297.31±1.31	279.46±6.82	346.78±23.8	350.88±16.07	301.2±10.71	356.12±7.8
190	C11H18	Naphthalene, 1,2,3,4,4a,5,6,7-octahydro-4a-methyl-	Aromatics	13943-77-6	135	93	1185	-	73.71±2.14	67.12±0.69	73.15±8.45	50.22±1.47	33.17±0.98	29.62±3.08	22.54±0.46	23.3±1.14
191	C10H20O2	Hexanoic acid, butyl ester	Ester	626-82-4	56	99	1192	fruity, pineapple, berry, apple, juicy, green, winey, waxy, cog-c, soapy	1160.1±65.36	1015.53±43.97	792.65±37.09	314.59±12.1	191.49±5.35	194.04±11.91	240.85±9.6	133.23±6.58
192	C7H10O3	2(5H)-Furanone, 5-ethyl-3-hydroxy-4-methyl-	Heterocyclic compound	698-10-2	97	57	1195	sweet, fruity, caramellic, maple, fenugreek, brown, sugar, nutty, chicory, praline, butterscotch	1547.45±42.5	1591.43±66.51	1535.24±63.73	1509.25±68.57	1385.11±94.63	1336.58±60.89	1375.14±44.15	1371.85±11.04
193	C9H15N	2-Nonenenitrile	Nitrogen compounds	29127-83-1	108	67	1194	green, fatty, orris	32.89±1.22	25.42±1.6	26.15±1.13	26.46±1.22	9.82±1.24	17.7±1.32	9.74±1.17	10.65±0.39
194	C10H12O2	spiro[3-oxatricyclo[3.3.1.02,4]nonane-8,1'-cyclopropane]-6-one	Ketone	109637-57-2	79	91	1198	-	48.72±0.34	46.34±4.23	45.89±2.9	41.83±5.72	34.37±3.45	34.77±5.38	32.7±3.16	35.44±1.71
195	C5H6OS	2-Methyl-3-furanthiol	Heterocyclic compound	28588-74-1	114	113	870	sulfury, meaty, fish, metallic	3845.91±176.2	3647.56±348.23	2960.94±696.39	3731.04±171.35	3138.62±735.97	3495.74±447.38	3712.8±572.07	3400.96±68.33
196	C7H12O	4-Heptenal, (Z)-	Aldehyde	6728-31-0	41	68	900	oily, fatty, green, dairy, milky, creamy	67.27±4.57	66.88±2.94	64.59±6.81	49.7±7.44	37.86±4.42	42.8±4.55	37.1±0.61	29.6±0.89
197	C7H14O	Heptanal	Aldehyde	111-71-7	70	41	903	fresh, aldehydic, fatty, green, herbal, wine-lee, ozone	166.26±8.53	176.37±6.86	169.37±11.88	127.1±11.54	104.57±10.62	112.07±2.79	99.12±1	78.22±5.22
198	C10H16	.alpha.-Pinene	Terpenoids	80-56-8	93	91	937	fresh, camphor, sweet, pine, earthy, woody	29.15±1.05	31.34±4.8	38.76±2.42	38.75±6.64	257±46.15	42.47±4.06	44.36±4.92	36.05±3.92
199	C9H14	Bicyclo(3.3.1)non-2-ene	Hydrocarbons	6671-66-5	80	79	964	-	145.63±7.42	147.5±7.79	154.25±6.24	152.95±9.61	152.01±12.63	143.66±4.74	133.67±6.53	139.14±4.28
200	C5H6N2O	Pyrazine, methoxy-	Heterocyclic compound	3149-28-8	110	40	904	sweet, nutty, cocoa	94.38±5.75	49.28±3.69	66.37±4.37	57.27±4.01	61.25±6.19	260.71±8.98	42.81±1.39	49.93±1.64
201	C6H8S	Thiophene, 3-ethyl-	Heterocyclic compound	1795-01-3	97	112	869	styrene	1113.38±50.67	1044.38±100.5	850.84±206.46	1082.09±50.77	901.83±210.92	1004.78±129.49	1066.03±166.32	967.24±14.82
202	C8H14O2	Allyl isovalerate	Ester	2835-39-4	57	41	915	sweet, fruity, ba--, apple, pineapple, cherry	18.48±2.26	20.19±0.56	17.85±1.27	18.14±1.11	35.01±2.15	31.17±1.02	27.52±0.26	34.26±1.65
203	C9H18	Cyclopentane, butyl-	Hydrocarbons	2040-95-1	41	69	937	-	46.55±4.43	26.6±2.65	33.84±4.55	11.87±0.98	14.34±1.1	14.53±2.58	11.56±0.47	5.14±0.54
204	C10H16	1,7-Octadiene, 2-methyl-6-methylene-	Terpenoids	1686-30-2	68	79	984	-	794.21±43.47	927.8±28.52	950.42±75.34	1022.66±45.39	852.66±115.77	404.6±30.08	483.42±18.43	282.14±6.95
205	C11H24	Octane, 2,3,3-trimethyl-	Hydrocarbons	62016-30-2	113	57	966	-	523.62±21.5	540.34±40.93	565.34±36.88	570.07±34.47	565.39±43.13	517.72±25.71	496.15±18.49	514.59±9.16
206	C7H14O	2-Heptanone	Ketone	110-43-0	58	71	895	fruity, spicy, sweet, herbal, coconut, woody	692.49±38.84	572.71±15.83	618.7±41.29	548.24±25.19	519.79±52.69	782.98±26.1	760.24±9.8	449.59±9.4
207	C11H24	Octane, 2,6,6-trimethyl-	Hydrocarbons	54166-32-4	71	43	966	-	44.91±3.42	43.3±1.05	45.37±5.98	50.5±15.92	61.83±4.25	55.36±1.89	43.94±2.81	43.16±3.14
208	C2H3N5	1,2,4,5-Tetrazin-3-Amine	Heterocyclic compound	79329-74-1	42	41	967	-	41.24±2.46	40.88±1.58	42.09±6.03	29.24±1.49	39.99±7.14	70.56±4.58	59.24±3.53	33.48±3.31
209	C7H14O2	Pentanoic acid, 4-methyl-, methyl ester	Ester	2412-80-8	74	43	881	fruity, sweet, ba--, pineapple, cheese	28.1±2.18	31.91±0.58	32.39±4.84	22.31±1.64	25.93±4.17	38.18±3.39	26.93±0.96	23.23±3.27
210	C6H8N2	Pyrazine, 2,3-dimethyl-	Heterocyclic compound	5910-89-4	67	108	920	nutty, nut, skin, cocoa, peanut, butter, coffee, walnut, caramellic, roasted	20.26±2.22	11.93±1.05	11.62±1.17	6.32±0.91	22.54±2.81	84.53±2.46	10.97±0.61	11.02±1.18
211	C6H6O2	Ethanone, 1-(2-furanyl)-	Heterocyclic compound	1192-62-7	95	110	910	nut-like, sweet, roast	228.43±12.13	155.27±2.36	181.37±14.91	146.12±12.21	158.96±17.92	513.64±12.85	112.85±2.14	117.09±1.33
212	C7H12O2	4-Pentenyl Acetate	Ester	1576-85-8	68	43	896	green, plastic, weedy, acrylate, vegetable, metallic, cooked meat, sulfide	28.99±1.01	38.22±3.49	33.38±3.04	26.87±3.24	25.81±3.89	19.9±1.16	20.64±3.52	17.86±1.96
213	C7H10O	5-Hexenal, 4-methylene-	Hydrocarbons	17844-21-2	67	68	897	-	17.63±3.86	20.49±2.68	17.07±5.3	10.83±1.69	8.13±0.7	10.86±2.04	5.85±0.42	4.74±0.46
214	C6H8N2	Pyrazine, ethyl-	Heterocyclic compound	13925-00-3	107	108	918	peanut, butter, musty, nutty, woody, roasted, cocoa	326.12±11.82	76.06±1.08	87±7.09	67.27±0.15	205.14±18.69	1068.38±26.67	65.55±1.84	57.46±1.4
215	C6H8O	2,4-Hexadienal, (E,E)-	Aldehyde	142-83-6	81	39	910	sweet, green, spicy, floral, citrus	259.2±17.19	284.24±5.06	229.12±27.45	158.98±22.47	159.57±10.13	229.09±6.62	119.43±1.63	75.79±7.64
216	C7H14O2	Acetic acid, pentyl ester	Ester	628-63-7	70	61	910	fruity, ba	45.95±3.18	33.31±1.08	36.23±3.21	26.91±2.26	29.21±2.4	46.01±0.62	26.68±0.81	17.94±0.54
217	C10H22	3-Ethyl-3-methylheptane	Hydrocarbons	17302-01-1	57	71	953	-	119.59±9.53	92.63±5.23	84.94±18.6	124.73±38.32	91.37±24.83	64.03±13.01	52.71±6.77	56.15±16
218	C9H16	Cyclopentene, 1-butyl-	Hydrocarbons	2423-01-0	67	82	938	-	52.83±2.36	33.83±3.55	38.83±2.08	23.41±1.28	11.96±0.52	10.95±0.7	8.88±0.53	7.27±0.78
219	C9H12	Benzene, 1,2,4-trimethyl-	Aromatics	95-63-6	105	120	990	plastic	81.23±5.25	71.69±3.51	71.66±3.64	72.36±2.97	81.86±6.17	104.36±2.87	59.93±2.51	66.91±3.94
220	C6H10O2	2-Pentenoic Acid, 2-methyl-	Acid	3142-72-1	41	69	974	dry, acid, sweaty, strawberry, woody, fruity, jam	54.64±4.27	52.26±1.9	50.74±1.94	38.29±6.33	55.12±7.96	80.52±4.1	71.97±3.67	40.75±5.62
221	C6H12O2	Pentanoic Acid, 2-methyl-	Acid	97-61-0	74	43	959	-	640.77±24	657.75±20.16	633.98±70.75	546.63±41.36	482.39±48	467.8±15.07	403.84±6.57	285.08±2.16
222	C7H6O	BenzAldehyde	Aldehyde	100-52-7	77	106	960	sweet, bitter, almond, cherry	8222.4±273.2	8542.96±346.02	8146.63±1051.61	6952.14±574.79	6222.34±528.81	5921.84±103.99	5107.27±95.77	3481.56±34.16
223	C6H5NO	4-Pyridinecarboxaldehyde	Heterocyclic compound	872-85-5	107	51	976	fruity	132.41±8.71	152.1±5.19	156.93±15.44	175.78±4.56	140.22±17.8	56.23±1.19	79.01±1.71	44.81±0.83
224	C10H16	.beta.-Pinene	Terpenoids	127-91-3	93	41	981	dry, woody, resinous, pine, hay, green	1116.95±62.39	1282.2±33.48	1327.78±109.7	1490.65±65.08	1205.46±142.45	530.87±32.6	688.39±22.3	405.27±5.12
225	C8H16O	1-Octen-3-ol	Alcohol	3391-86-4	57	72	982	fatty, fruity, grass, mushroom, perfumy, raw, mushrooms, sweet	1184.97±60.06	993.17±52.42	1116.68±109.66	1116.14±139.6	843.69±123.24	967.1±35.6	898.96±63.31	696.36±21.28
226	C5H12S2	DiSulfur compounds, ethyl 1-methylethyl	Sulfur compounds	53966-36-2	136	94	985	-	63.99±3.03	50.01±4.12	48.85±2.64	44.85±2.19	27.9±2.95	35.55±2.36	25.35±1.54	29.69±2.05
227	C6H6O3	Isomaltol	Heterocyclic compound	3420-59-5	111	126	989	burnt, caramellic, fruity	1364.06±70.14	1559.27±39.88	1607.66±134.57	1790.42±61.29	1479.15±170.59	656.66±32.86	837.34±22.3	511.82±8.9
228	C12H26	Heptane, 2,2,4,6,6-pentamethyl-	Hydrocarbons	13475-82-6	57	56	990	-	59.99±4.52	72.35±12.81	57.94±17.03	62.48±12.81	212.48±50.7	187.55±30.32	105.98±10.85	150.43±14.41
229	C10H18	2,6-Dimethyl-2-trans-6-octadiene	Terpenoids	2609-23-6	69	41	993	-	591.25±23	438.46±25.39	418.49±21.05	468.11±19.73	332.89±30.6	361.39±11.24	271±6.17	297.14±13.29
230	C8H14O2	4-Hexen-1-ol, acetate	Alcohol	72237-36-6	67	82	1020	-	402.12±17.86	352.43±22.4	348.44±25.39	377.9±28.98	311.42±3.58	324.68±21.22	242.97±5.72	295.45±13.01
231	C10H16O	2,3-Dehydro-1,8-cineole	Terpenoids	92760-25-3	109	79	992	mint, lemon	97.45±4.59	89.26±5.9	93.69±3.84	75.24±4.25	92.32±3.03	88.98±7.32	66.77±1.11	58.62±3.13
232	C10H14	Benzene, (1-methylpropyl)-	Aromatics	135-98-8	105	134	1001	-	22.85±1.88	13.82±2.13	18.91±2.54	10.46±3.03	8.7±0.41	12.64±2.76	11.74±1.28	4.98±0.86
233	C8H12O	Ethanone, 1-(2-methyl-1-cyclopenten-1-yl)-	Ketone	3168-90-9	109	79	996	-	54.67±4.4	61.7±2.37	53.67±16.43	55±10.28	25.51±6.32	23.34±1.57	21.04±1.05	20.74±1.76
234	C8H16O	2-Octanone	Ketone	111-13-7	128	58	991	earthy, weedy, tural, woody, herbal	33.22±1.31	26.64±1.82	31.18±2.94	25.71±0.96	23.56±3.78	35.87±1.45	32.71±1.42	19.16±1.17
235	C7H14O2	Hexanoic acid, methyl ester	Ester	106-70-7	74	87	925	ethereal, fruity, pineapple, apricot, strawberry, tropical, fruit, ba--, bacon	267.99±10.03	144.26±6.77	155.35±14.98	75.64±1.33	85.82±8.4	175.49±3.06	111.2±1.89	49.77±1.31
236	C10H14	Bicyclo[3.2.1]oct-2-ene, 3-methyl-4-methylene-	Terpenoids	49826-53-1	91	105	1168	-	171±3.69	120.48±4.79	151.07±5.2	61.3±4.84	24.36±3.52	9.37±2.19	32.41±2.95	21.45±1.67
237	C8H10O	Benzene, 1-methoxy-2-methyl-	Ether	578-58-5	122	107	1008	sweet, nutty, floral, earthy, walnut	136.83±6.81	29.97±4.61	49.14±4.09	29.36±1.82	82.39±1.87	782.09±67.63	22.98±0.39	43.88±0.51
238	C9H18O2	Butanoic acid, 2-methyl-, 2-methylpropyl ester	Ester	2445-67-2	57	85	1004	sweet, fruity	315.65±39.12	485.6±41.07	367.49±76.21	81.24±15.25	65.95±9.63	69.51±3.63	53.55±3.05	52.93±2.1
239	C8H14O2	3-Hexen-1-ol, acetate, (E)-	Ester	3681-82-1	82	67	1005	sharp, fruity, green, cortex, hyacinth, rcissus, rummy, unripe, ba--, pear	217.03±14.22	185.91±10.53	141.38±16.54	105.83±3.58	30.11±3.59	31.59±1.19	28.39±0.2	26.79±0.76
240	C8H14O2	3-Hexen-1-ol, acetate, (Z)-	Ester	3681-71-8	82	67	1009	fresh, green, sweet, fruity, ba--, apple, grassy	445.96±30.02	589.24±14.11	501.82±69.68	471.57±22.38	277.2±30.63	322.04±3.67	283.27±1.45	269.71±4.65
241	C6H7NS	Thiazole, 5-ethenyl-4-methyl-	Heterocyclic compound	1759-28-0	125	97	1027	musty, nutty, root, vegetable, cocoa	104.48±4.48	83.92±4.19	99.54±3.01	69.67±0.8	59.93±2.01	82.12±2.74	70.28±0.48	40.81±1
242	C8H14N2	2-Dimethylamino-4-methyl-pent-4-enenitrile	Amine	94492-10-1	83	42	1014	-	34.75±2.58	42.28±2.13	38.01±2.83	37.21±1.23	21.53±0.78	21.8±1.22	20.34±1.74	20.29±1.11
243	C5H6O3	4,5-Dihydro-3-furoic Acid	Acid	98021-62-6	114	96	1017	-	188.26±10.1	318.48±9.32	276.56±41.68	130.49±25.68	130.54±18.22	189.35±31.2	149.97±12.89	190.35±35.11
244	C4H6O4	Acetic Acid, (acetyloxy)-	Acid	13831-30-6	73	74	1020	-	973±94.57	1741.66±79.75	1451.82±229.06	753.14±170.85	774.1±78.06	1155±147.28	926.46±101.01	1133.44±189.8
245	C7H15N	2-Ethylpiperidine	Heterocyclic compound	1484-80-6	84	56	1026	-	133.14±10.25	119.16±3.39	109.74±9.52	110.83±6.26	153±15.45	82.87±3.03	82.95±2.15	94.49±5.69
246	C6H10N2	1H-Pyrazole, 1,3,5-trimethyl-	Heterocyclic compound	1072-91-9	110	109	1032	-	1263.57±33.21	1351.37±92.39	1358.29±101.73	1300.4±122.64	1300.93±57.74	1219.15±33.07	1192.66±19.88	1204.32±31.28
247	C8H14O	3-Octen-2-one, (E)-	Ketone	18402-82-9	111	55	1035	Herbaceous, mushroom	372.4±25.81	360.22±14.19	367.05±35.4	305.6±17.51	301.55±43.7	245.47±17.22	237.16±8.93	168.61±2.36
248	C6H12O2S	Acetic acid, (propylthio)-, methyl ester	Ester	20600-65-1	74	75	1036	-	243.82±8.74	233.49±3.41	225.37±17.4	202.81±11.77	194.62±4.96	172.66±9.22	127.22±4.97	105.48±3.29
249	C8H14O	3-Octen-2-one	Ketone	1669-44-9	55	111	1040	earthy, spicy, herbal, sweet, mushroom, hay, blueberry	437.31±38.9	477.05±7.84	453.54±44.38	392.01±19.21	392.29±46.42	309.41±22.5	326.46±13.32	247.51±4.54
250	C10H14	Benzene, 1,4-diethyl-	Aromatics	105-05-5	119	105	1041	-	295.96±9.54	228.22±4.33	238.05±16.98	130.46±11.98	109.39±8.86	91.2±3.41	107.15±2.63	55.17±1.47
251	C5H4N2	1H-Pyrrole-3-carbonitrile	Heterocyclic compound	7126-38-7	92	65	1044	-	4749.76±265.57	4596.19±208.38	4288.47±349.36	2484.74±250.74	2847.44±268.61	2172.43±27.75	2268.51±45.46	1136.54±12.35
252	C6H7NO	Ethanone, 1-(1H-pyrrol-2-yl)-	Heterocyclic compound	1072-83-9	94	109	1063	musty, nut, skin, maraschino, cherry, coumarinic, licorice, walnut, bready	1482.51±15.01	588.29±13.23	727.87±68.22	480.35±30.79	821.42±46.63	2668.36±325.64	524.07±32.68	686.44±24.67
253	C11H24	Decane, 5-methyl-	Hydrocarbons	13151-35-4	57	43	1057	-	175.16±7.54	172.92±2.28	145.13±26.46	153.84±14.68	159.02±7.95	136.99±13.02	138.1±11.51	129.44±19.53
254	C8H16O	7-Octen-2-ol	Alcohol	39546-75-3	45	41	969	-	14.76±1.5	10.57±0.44	12.58±2.88	14.2±4.18	14.8±2.01	19.27±0.25	16.52±1.36	14.37±0.06
255	C8H10O3	2-methylprop-2-enoyl 2-methylprop-2-enoate	Others	760-93-0	69	41	1054	-	614.24±30.11	695.34±39.56	809.7±47.78	514.79±76.14	333.82±24.01	157.07±21.28	289.16±10.75	208.04±2.98
256	C6H8N2	2-PyridinemethanAmine	Heterocyclic compound	3731-51-9	80	108	1054	-	187.82±3.59	106.99±1.24	137.13±16.07	87.48±5.28	207.03±10.44	555.81±28.44	149.02±2.34	129.14±12.1
257	C5H6O3	2,5-Furandione, dihydro-3-methyl-	Heterocyclic compound	4100-80-5	42	41	1057	-	91.89±4.41	87.79±2.48	80.35±9.07	85.86±13.05	53.31±3.92	37.02±6.71	40.13±1.35	37.99±4.78
258	C8H10O	Benzenemethanol, .alpha.-methyl-	Alcohol	98-85-1	79	107	1061	fresh, sweet, gardenia, hyacinth	187.92±10.42	136.55±7.7	140.93±4.28	133.86±10.6	48.75±2.9	63.13±6.08	46.54±5.91	162.11±4.33
259	C8H8O	BenzAldehyde, 2-methyl-	Aldehyde	529-20-4	91	119	1064	mild floral, sweet	326.15±18.62	249.48±20.51	264.81±20.4	285.27±29.81	265.99±16.38	307.36±8.3	201.35±5.51	278.11±39.31
260	C9H16O2	2-Furanmethanol, 5-ethenyltetrahydro-.alpha.,5-dimethyl-	Heterocyclic compound	104188-13-8	111	93	1066	-	6937.81±177.86	5461.72±133.61	5851.49±345.29	2466.42±70.78	844.26±59.65	764.84±26.54	903.58±15.11	776.54±11.57
261	C7H10N2O	2-Ethoxy-3-methylpyrazine	Heterocyclic compound	32737-14-7	81	82	1065	hazelnut, roasted, almonds, pineapple, earthy	265.18±9.91	288.49±23.61	304.2±15.6	284.86±12.72	272.22±11.66	271.41±8.11	271.43±5.89	272.44±3.22
262	C8H8O	BenzAldehyde, 3-methyl-	Aldehyde	620-23-5	91	119	1071	sweet, fruity, cherry, benzaldehyde, phenolic	178.61±6.96	203.79±10.02	185.99±6.81	169.19±12.4	189.69±10.68	196±4.64	150.51±2.22	129.61±3.4
263	C8H18O	1-Octanol	Alcohol	111-87-5	56	55	1072	intense citrus, roses	380.52±11.6	322.94±12.28	349.76±25.41	169.27±11.06	87.63±1.16	95.73±2.55	113.28±6.86	91.74±8.38
264	C8H12O	3,5-Octadien-2-one, (E,E)-	Ketone	30086-02-3	95	43	1073	fruity, green, grassy	1652.63±39.8	1367.3±40.66	1446.98±79.83	727.23±25.98	276.29±10.9	240.12±7.53	282.24±6.33	249.38±2.37
265	C6H4O3	2,5-FurandicarboxAldehyde	Aldehyde	823-82-5	124	123	1076	-	930.84±45.15	1242.71±39.95	1118.02±50.16	1041.08±54.03	789.62±39.62	840.04±19.28	739.74±2.11	604.86±6.84
266	C11H20	1,10-Undecadiene	Hydrocarbons	13688-67-0	41	55	1095	-	3154.95±99.23	2510.81±67.63	2732±170.16	1978.35±35.74	829.4±44.87	946.14±17.9	944.36±27.25	954.74±45.1
267	C12H18	1,7-Octadiene, 2,7-dimethyl-3,6-bis(methylene)-	Hydrocarbons	16714-60-6	79	41	1083	-	637.1±20.59	471.43±14.81	718.15±47.02	305.24±10.53	243.03±12.65	232.57±3.01	233.59±4.48	223.2±5.72
268	C8H12N2	Pyrazine, 2-ethyl-3,5-dimethyl-	Heterocyclic compound	13925-07-0	135	136	1084	burnt, almonds, roasted, nuts, coffee	29.14±2.83	3.16±0.07	8.05±1.09	5.49±0.82	26.28±1.96	212.49±7.82	5.9±0.19	11.13±0.22
269	C10H18O	1,5-Heptadien-4-ol, 3,3,6-trimethyl-	Terpenoids	27644-04-8	85	41	1084	-	1909.82±43.23	1925.7±107.76	2056.11±98.27	1860.07±118.51	1751.25±74.86	1678.72±40.69	1691.32±11.52	1713.7±27.42
270	C8H12N2	2,3-Dimethyl-5-ethylpyrazine	Heterocyclic compound	15707-34-3	135	136	1090	burnt, popcorn, roasted, cocoa	23.41±0.74	12.85±1.15	18.7±0.25	9.94±1.17	8.35±1.52	60.98±4.84	6.39±0.05	7.16±0.68
271	C9H12O	Benzene, (2-methoxyethyl)-	Aromatics	3558-60-9	45	91	1086	green, floral, chrysanthemum, jasmin, metallic, rose	55.08±0.58	42.41±2.25	65.27±4.27	28.23±2.47	24.46±1.46	22.14±2.28	25.41±0.68	22.95±0.98
272	C10H14	Benzene, 1,2,4,5-tetramethyl-	Aromatics	95-93-2	119	134	1115	rancid, sweet	107±6.07	98.32±2.15	92.12±7.42	54.92±9.38	26.51±1.43	17.65±3.32	25.05±1.01	9.58±0.32
273	C6H6O3	Maltol	Heterocyclic compound	118-71-8	126	71	1110	sweet, caramel	77.23±11.56	59.1±7.74	59.3±10.57	59.22±5.47	64.4±1.5	68.24±7.5	60.15±9.46	74.56±15.99
274	C9H14O2	(E)-2-Methylbut-2-en-1-yl methacrylate	Ester	88142-95-4	69	41	1088	-	582.03±32.19	488.29±12.28	652.47±37.08	350.58±13.72	312.97±13.62	302.82±6.43	302.43±4.59	294±11.76
275	C9H16O2	Butanoic acid, 2-pentenyl ester, (Z)-	Ester	42125-13-3	71	43	1091	-	480.42±34.98	348.93±13.68	499.24±29.18	242.22±21.16	226.82±10.86	256.9±6.06	254.82±5.48	208.02±4.52
276	C6H10O2	2H-Pyran-2-one, tetrahydro-6-methyl-	Heterocyclic compound	823-22-3	42	70	1095	Creamy, fruity, coconut	435.94±13.12	353.7±11.61	389.47±20.48	294.3±4.7	144.1±12.33	147.01±7.5	163.26±3.14	152.45±8.73
277	C11H22O2	4-Heptanol, 2,6-dimethyl-, acetate	Ester	10250-45-0	129	69	1092	herbal, rhubarb, floral, lilac, ba--	539.55±11.32	549.08±36.68	555.26±13.6	566.66±42.48	526.16±19	516.14±7.77	528.3±2.67	523.59±12.92
278	C8H12S	3-Butylthiophene	Heterocyclic compound	34722-01-5	97	98	1093	-	493.9±14.64	374.52±13.63	577.05±24.37	238.73±5.54	214.17±7.11	208.16±1.5	208.35±3.64	193.27±4.37
279	C4H7N3O	1-(2-Hydroxyethyl)-1,2,4-triazole	Heterocyclic compound	3273-14-1	70	82	1095	-	1056.12±31.25	871.22±33.31	955.42±57.75	685.3±23.9	359.07±15.37	364.94±11.95	393.96±8.62	353.65±18.75
280	C6H10N2	1H-Imidazole, 2-propyl-	Heterocyclic compound	50995-95-4	82	81	1095	-	1327.08±47.54	1137.82±49.94	1273.48±63.66	1053.55±30.88	615.86±24.04	613.63±13.43	665.5±33.71	569.99±57.82
281	C9H18O2	Hexanoic acid, propyl ester	Ester	626-77-7	117	99	1097	sweet, fruity, juicy, pineapple, green, tropical	35.89±2.25	26.69±1.14	29.57±1.27	22.14±1.38	9.82±0.37	11.31±0.79	10.26±1.2	10.72±1.01
282	C10H18O	7-Octen-4-ol, 2-methyl-6-methylene-, (S)-	Terpenoids	35628-05-8	68	69	1097	-	1732.98±58.18	1353.71±40.01	1472.33±87.28	1033.94±11.89	378.01±25.69	460.14±7.69	443.86±15.56	471.89±10.39
283	C9H16O2	2-Butenoic acid, 2-methyl-, 2-methylpropyl ester	Ester	66917-61-1	83	101	1097	-	3079.63±115.5	2480.05±85.09	2748.52±163.16	2098.17±50.35	1089.67±52.95	1138.48±26.47	1205.53±55.78	1076.92±89.37
284	C9H14O	(Z,Z)-3,6-Nonadienal	Aldehyde	21944-83-2	67	41	1100	fatty, soapy, cucumber	2610.73±89.59	2051.02±63.27	2246.28±137.93	1583.96±20.56	621.23±32.62	734.8±14.01	707.95±24.59	748.02±19.12
285	C10H18O	Linalool	Terpenoids	78-70-6	71	93	1099	floral, green	11867.19±393.17	9209.71±235.41	9923.9±653.42	6786.74±63.6	2293.65±141.59	2920.21±57.11	2706.33±66.1	3052.5±33.22
286	C9H18O2	Heptanoic acid, ethyl ester	Ester	106-30-9	88	43	1098	fruity, pineapple, cog-c, rum, wine	16.9±0.47	15.76±1.3	17.59±1.21	15.79±0.71	11.72±0.26	11.78±1.09	12.23±0.49	10.28±1.68
287	C8H16O	3-Cyclopentyl-1-propanol	Alcohol	767-05-5	67	82	1102	-	9010.17±364.58	5995.47±170.62	7334.7±354.93	3637.61±133.32	2048.07±130.38	1843.55±47.6	1696.73±29.96	1512.22±63.51
288	C9H18O	1-Nonen-4-ol	Alcohol	35192-73-5	55	83	1103	-	1951.71±79.93	1366.05±41.08	1647.1±78.01	947.71±41.03	696.54±33.61	649.29±12.07	486.45±8.85	584.23±18.18
289	C8H16O	2-Octen-1-ol, (E)-	Alcohol	18409-17-1	57	41	1067	green, citrus, vegetable, fatty	165.05±10.51	139.22±10.59	147.01±10.44	158.12±26.56	173.67±28.16	182.92±6.06	164.03±3.46	137.29±8.16
290	C7H8S	Benzene, (methylthio)-	Sulfur compounds	100-68-5	124	109	1106	toluene, solvent, spicy, woody, sawdust	187.33±7.89	185.85±3.45	198.33±10.46	201.43±8.16	169.84±2.64	142.05±4.94	102.74±3.6	117.75±1.96
291	C10H14O	2,6,6-Trimethylbicyclo[3.2.0]hept-2-en-7-one	Ketone	4613-37-0	80	79	1108	-	589.16±25.23	411.55±12.08	492.98±19.43	273.28±6.72	152.54±5.96	139.91±1.48	125.84±2.34	121.15±5.42
292	C10H18O	trans-Sabinene hydrate	Terpenoids	17699-16-0	93	43	1070	woody, balsam	7490.43±179.41	5885.29±159.28	6332.07±355.73	2701.1±85.22	923.05±57.66	809.12±12.17	966.26±14.64	846.59±12.78
293	C9H18O2	1,3-Dioxolane, 2-butyl-2-ethyl-	Heterocyclic compound	935-49-9	101	57	1110	-	70.35±3.6	72.51±1.79	60.09±4.72	33.68±1.72	28.16±1.12	14.36±1.46	20.05±1.61	8.08±0.14
294	C9H12O	Benzene, 1-ethyl-4-methoxy-	Aromatics	1515-95-3	121	136	1110	anise	1065.56±38.81	1004.17±21.73	914.34±47.77	529.19±41.57	309.07±11.95	191.35±14.77	270.98±10.7	100.27±4.03
295	C7H6O2	2-Propenal, 3-(2-furanyl)-	Heterocyclic compound	623-30-3	65	122	1111	green, grassy, fruity, spicy, vanilla, nutty, woody, cinmon	5824.6±181.53	6148.01±127.06	5200.01±440.06	2784.12±212.56	2158.68±89.93	1144.65±93.44	1817.61±75.32	619.16±6.96
296	C10H20O2	3-Hexene, 1-(1-ethoxyethoxy)-, (Z)-	Aldehyde	28069-74-1	73	45	1102	green, violet, tural, green, leaf, mushroom, earthy	106.05±4.14	73.97±0.8	85.33±2.73	47.91±5.34	35.84±4.75	34.49±2.91	28.26±1.5	29.75±3.17
297	C9H18O2	Formic acid, octyl ester	Ester	112-32-3	56	70	1114	fruity, rose, orange, waxy, cucumber	20.85±0.36	25.04±2.15	22.16±2.32	17.11±0.74	32.03±0.63	48.01±5.07	30.13±2.37	26.76±0.36
298	C8H16O2	Valproic Acid	Acid	99-66-1	73	102	1116	-	63.6±2.31	67.73±2.01	58.76±3.97	30.68±3.5	27.54±0.58	14.94±3.74	22.46±1.72	9.04±1.81
299	C10H16O	Isocyclocitral	Aldehyde	1335-66-6	121	67	1163	green, aldehydic, earthy, woody, herbal, leaf	23.53±2	20.99±0.17	21.52±0.92	22.11±0.66	15.65±0.79	20.56±2.08	13.6±1.63	17.05±1.97
300	C10H12	Benzene, 1-methyl-4-(1-methylethenyl)-	Aromatics	1195-32-0	117	132	1090	phenolic, spicy, styrene, clove, guaiacol	146.6±8.1	109.6±2.34	129.96±10.82	108.33±6.75	82.39±4.79	82.17±3.01	52.74±4.64	62.59±2.03
301	C9H10O	BenzeneacetAldehyde, 4-methyl-	Aldehyde	104-09-6	105	77	1120	fresh, sweet, green, cortex, lilac, rcissus	71.82±2.62	42.95±1.9	51.39±1.79	31.22±3.22	24.11±0.95	25.87±3.65	17.68±1.01	17.38±1.95
302	C13H28	Decane, 2,5,9-trimethyl-	Hydrocarbons	62108-22-9	57	43	1121	-	13.73±0.88	14.08±0.44	16.4±0.2	11.48±2.52	24.29±2.34	25.41±1.04	17.1±1.38	17.33±2.73
303	C7H6Cl2	Benzene, 1,2-dichloro-4-methyl-	Aromatics	95-75-0	125	160	1125	-	67.39±2.62	57.71±2.65	70.12±5.11	40.77±0.86	43.79±2.41	46.7±2.2	38.88±2.03	39.19±0.2
304	C10H14O	Furan, 3-(4-methyl-3-pentenyl)-	Terpenoids	539-52-6	69	81	1101	woody	4988.38±162.85	3985.81±119.67	4351.35±272.6	3147.35±55.13	1333.96±62.56	1522.26±20.48	1513.43±49.83	1501.46±63.36
305	C10H14	2,6-Dimethyl-1,3,5,7-octatetraene, E,E-	Terpenoids	460-01-5	91	119	1131	-	661.38±28.03	354.99±2.95	471.6±10.56	259.82±30.64	134.97±7.31	145.98±14.99	108.5±3.15	97.87±13.9
306	C7H10O3	2,2,6-Trimethyl-4H-1,3-dioxin-4-one	Heterocyclic compound	5394-63-8	69	84	1140	-	34.5±4.18	28.75±3.01	28.86±1.28	26.81±2.49	15.1±2.77	21.32±0.2	22.28±1.48	13.68±0.63
307	C8H14O2	2H-Pyran-2-one, tetrahydro-4,6,6-trimethyl-	Heterocyclic compound	20628-36-8	127	56	1141	-	314.43±24.38	274.83±1.37	238.98±30.38	163.07±38.35	358.71±30.2	827.84±166.27	218.42±24.56	264.31±29.63
308	C4H8S3	TriSulfur compounds, methyl 2-propenyl	Sulfur compounds	34135-85-8	87	73	1142	alliaceous, creamy, garlic, onion	996.72±37.18	620.46±16.11	637.13±21.57	507.01±16.74	271.13±11.33	259.11±11.63	354.8±9.35	128.18±2.82
309	C9H12O2	2,6,6-Trimethyl-2-cyclohexene-1,4-dione	Ketone	1125-21-9	68	96	1145	musty, woody, sweet, tea, tobacco, leaf	75.23±2.22	80.48±6.61	84.54±8.01	77.83±5.53	79.84±5.59	97.15±2.19	70.53±1.54	67.67±2.35
310	C10H18O	Cyclohexanol, 1-methyl-4-(1-methylethenyl)-	Terpenoids	138-87-4	71	93	1153	pungent, earthy, woody	56.03±3.33	50.01±2.03	51.38±2.01	30.87±1.51	45.55±3.44	32.94±2.73	27±0.78	26.64±1.2
311	C10H16	2,4,6-Octatriene, 2,6-dimethyl-, (E,E)-	Terpenoids	3016-19-1	121	79	1144	terpene, sweet, fresh, floral	32.84±1.96	28.97±0.71	31.02±1.77	21.35±0.88	22.87±1	36.11±1.67	29.85±1.05	18.82±0.95
312	C9H16O	2-Nonenal	Aldehyde	2463-53-8	41	43	1161	fatty, green, waxy, cucumber, melon	82.04±5.08	99.42±5.9	85.81±3.03	97.28±4.54	104.04±3.6	102.16±2.32	99.63±3.18	103.91±7.68
313	C10H18O	p-Menth-8-en-1-ol, stereoisomer	Terpenoids	7299-40-3	71	136	1161	-	1147.17±55.64	1293.07±108.05	1174.42±61.09	1065.13±102.52	1199.6±124.09	1131.59±69.9	1067.62±48.91	1213.52±97.91
314	C9H10O2	Acetic acid, phenylmethyl ester	Ester	140-11-4	108	91	1162	sweet, floral, fruity, jasmin, fresh	221.74±11.45	205.13±7.35	172.07±9.27	126.99±2.97	123.59±3.98	144.17±3.78	82.81±2.16	76.57±1.97
315	C10H18O	Bicyclo[2.2.1]heptan-2-ol, 1,7,7-trimethyl-, (1S-endo)-	Terpenoids	464-45-9	95	110	1170	pine, woody, camphor	959.06±26.27	770.34±24.7	865.49±42.71	410.86±21.63	149.52±3.82	58.98±2.33	125.81±10.05	107.59±7.8
316	C10H16O2	Lilac Aldehyde D	Aldehyde	53447-47-5	55	41	1169	sweet, flowery	599.19±36.74	694.76±76.26	620.62±36.28	573.62±59.46	608.74±69.47	621.78±39.13	562.1±39.57	617.04±50.23
317	C10H16O	3-p-Menthen-7-al	Aldehyde	27841-22-1	109	81	1169	-	414.63±11.04	317.1±8.03	361.42±6.6	176.15±7.2	73.86±4.58	37.31±3.14	78.24±2.07	58.79±4.08
318	C9H10O	BenzAldehyde, 4-ethyl-	Aldehyde	4748-78-1	134	133	1180	bitter, almond, sweet, anise	549.89±31.03	682.33±20.83	537.97±26.3	437.26±5.84	543.52±45.26	633.11±38.32	475.88±23.58	385.19±7.7
319	C10H18O2	trans-Linalool oxide (furanoid)	Heterocyclic compound	34995-77-2	59	94	1086	floral	2723.54±75.02	2081.91±58.15	3175.93±185.28	1248.03±35.71	1095.15±63.23	1014.14±17.04	1076.15±15.29	993.07±9.65
320	C9H18O	2-Nonen-1-ol, (E)-	Alcohol	31502-14-4	57	41	1169	waxy, green, violet, melon	1551.15±111.1	1781.39±162.38	1624.14±76.68	1469.35±137.59	1665.57±165.06	1560.36±111.88	1424.49±71.84	1627.48±122.69
321	C9H12O2	1-Pentanone, 1-(2-furanyl)-	Heterocyclic compound	3194-17-0	110	95	1176	sweet, caramel	113.22±4.06	102.73±4.49	109.89±5.43	66.03±4.94	42.73±1.54	29.28±1.74	37.5±0.43	34.18±0.59
322	C10H16O	Cyclohexanone, 5-methyl-2-(1-methylethenyl)-	Terpenoids	529-00-0	81	67	1179	-	460.51±17.81	472.94±17.73	404.34±5	146.02±3.56	71.39±1.24	145.03±6.91	94.68±2.38	67.53±6.01
323	C7H8O2S	Ethanethioic acid, S-(2-furanylmethyl) ester	Heterocyclic compound	13678-68-7	81	53	1172	sulfury, burnt, roasted, nutty, coffee	1006.04±20.65	776.9±39.57	889.92±40.52	416.83±20.57	153.95±6.59	70.28±2.97	162.97±9.82	117.98±6.12
324	C8H14O2	2-Octenoic Acid	Acid	1470-50-4	73	41	1181	-	1844.44±101.17	2107.09±184.4	1867.55±60.88	1647.78±187.65	1793.71±231.36	1793.35±156.88	1747.97±106.69	1833.95±99.52
325	C10H18O	Cyclobutaneethanol, 1-methyl-2-(1-methylethenyl)-, cis-	Alcohol	30820-22-5	68	67	1183	-	267.46±13.22	295.46±7.04	247.57±1.66	81.58±3.52	24.42±2.43	41.03±2.87	44.21±1.64	26.71±2.66
326	C6H6N2O2	2-Picoline, 6-nitro-	Heterocyclic compound	18368-61-1	92	65	1183	-	80.94±4.82	69.64±4.06	70.09±6.69	23.59±3.2	19.77±1.7	45.7±2.92	25.76±1.84	13.76±1.3
327	C10H20O2	Butanoic acid, hexyl ester	Ester	2639-63-6	89	71	1192	green, sweet, fruity, apple, waxy, soapy	2428.3±100.41	2117.02±74.06	1597.17±64.59	615.83±27.43	319.05±11.38	354.85±17.44	450.67±15.58	227.29±8.29
328	C10H18O	4-Hexen-1-ol, 5-methyl-2-(1-methylethenyl)-, (R)-	Terpenoids	498-16-8	69	41	1170	herbal	1127.53±12.98	909.1±21.16	1007.59±73.87	509.8±16.37	235.32±4.43	141.88±8.69	215.54±16.19	175.65±11.5
329	C9H20O	2-Nonanol	Alcohol	628-99-9	45	69	1102	rose	199.89±8.1	155.69±1.68	182.75±5.52	128.56±3.71	131.65±10.51	123.48±1.84	73.95±2.51	120.94±2.9
330	C10H14O	5-propan-2-ylbicyclo[3.1.0]hex-2-ene-2-carbAldehyde	Aldehyde	57129-54-1	79	107	1190	-	526.65±16.05	509.61±13.24	493.23±37.2	135.82±15.23	96.11±7.93	101.14±14.07	140.6±12.06	69.37±8.74
331	C10H18O2	3,7-Octadiene-2,6-diol, 2,6-dimethyl-	Alcohol	13741-21-4	82	71	1193	-	299.46±20.31	237±6.86	170.61±2.98	99.71±8.21	57.95±1.84	79.23±8.22	60.06±7.11	51.27±1.85
332	C10H18O	(1.alpha.,2.beta.,5.alpha.)-2-methyl-5-(1-methylethenyl)-Cyclohexanol	Terpenoids	38049-26-2	93	41	1192	-	293.18±9.6	270.78±6.93	285.8±39.65	271.55±4.21	106.67±3.37	127.38±7.28	102.56±2.12	120.54±2.71
333	C7H8O	Phenol, 2-methyl-	Phenol	95-48-7	108	107	1054	phenol	531.21±20.47	264.33±2.53	339.82±28.37	197.28±10.6	544.95±32.38	1522.16±37.57	379.05±6.73	339.46±12.9
334	C10H18O	.alpha.-Terpineol	Terpenoids	98-55-5	59	93	1189	piney, iris, teil	67.53±4.03	70.98±2	67.02±9.12	33.33±7.61	24.35±4.77	5.83±2.99	16.27±0.5	16.27±2.09
335	C13H28	Undecane, 4,6-dimethyl-	Hydrocarbons	17312-82-2	57	71	1196	-	244.41±6.85	270.71±11.57	293.04±28.6	238.46±2.3	455.99±19.46	434.59±22.42	305.4±17.75	352.18±13.93
336	C10H20O	Cyclohexanol, 5-methyl-2-(1-methylethyl)-, (1.alpha.,2.alpha.,5.alpha.)-	Terpenoids	491-02-1	71	81	1187	menthol	2278.91±146.17	2572.94±85.97	2169.55±62.92	609.05±16.54	190.19±1.76	214.32±14.69	327.9±13.59	177.09±8.44
337	C10H18O2	2-Butenoic acid, hexyl ester	Ester	19089-92-0	69	87	1191	sweet, caramel, green, walnut, oily, radish	645.64±23.39	576.97±17.59	449.87±20.15	177.37±18.69	116.52±4.38	105.86±9.64	130.66±3.03	77.65±3.81
338	C13H28	Undecane, 4,7-dimethyl-	Hydrocarbons	17301-32-5	85	57	1185	-	50.26±1.11	41.66±1.21	41.24±1	34.58±1.44	46.68±3.6	76.67±2.51	46.49±4.5	38.52±4.14
339	C8H14O2	n-Caproic acid vinyl ester	Ester	3050-69-9	99	71	974	-	150.88±6.01	130.73±2.82	141.62±14.36	150.23±20.61	102.73±11.08	115.09±3.94	103.92±7.14	87.42±5.44
340	C10H18O2	(3R,6S)-2,2,6-Trimethyl-6-vinyltetrahydro-2H-pyran-3-ol	Heterocyclic compound	39028-58-5	68	59	1173	woody	7964.37±197.39	6473.59±152.82	7110±306.04	3519.04±139.42	1340.4±19.03	707.21±38.62	1270.37±18.99	1035.4±5.58
341	C6H8O2	2(5H)-Furanone, 5-ethyl-	Heterocyclic compound	2407-43-4	83	55	966	spice	19.94±0.61	19.18±1.82	19.18±3.85	14.46±1.33	22.16±5.1	34.56±1.72	26.87±3.5	16.48±1.39
342	C5H4O3	2-Furancarboxylic acid	Heterocyclic compound	88-14-2	112	95	1088	acidic, caramellic, earthy	518.59±12.32	448.45±11.64	581.26±26.7	357.95±15.26	323.34±12.86	310.95±5.24	318.44±0.17	309.76±3.84
343	C7H6O2	2-hydroxy-BenzAldehyde	Aldehyde	90-02-8	122	121	1047	medical, spicy, cinmon, wintergreen, cooling	114.85±4	136.67±1.14	138.47±15.78	155.86±8.35	100.68±2.68	107.87±3.98	73.46±1.92	79.18±3.02
344	C8H9NO	Benzeneacetamide	Amine	103-81-1	91	92	1402	-	560.78±35.24	617.8±26.8	630.69±65.67	170.52±7.6	134.46±20.38	45.54±9.25	232.31±25.69	146.56±8.74
345	C15H26O	4a(2H)-Naphthalenol, 1,3,4,5,6,8a-hexahydro-4,7-dimethyl-1-(1-methylethyl)-, (1S,4S,4aS,8aR)-	Terpenoids	73365-77-2	119	161	1614	-	45.34±2.47	43.97±4	41.25±3.32	32.74±1.06	44.35±4.62	40.64±3.64	40.46±4.94	52.68±1.17
346	C10H10O2	1,1'-(1,4-phenylene)bis-Ethanone	Ketone	1009-61-6	147	91	1461	-	218.75±16.42	192.57±9.71	179.86±32.74	148.43±1.44	58.34±14.5	36.9±6.34	66.06±6.04	40.63±3.57
347	C9H10O3	1,2-Ethanediol, monobenzoate	Ester	94-33-7	105	77	1402	-	278.1±21.74	306.35±12.72	316±31.51	86.51±3.1	67.73±12.1	21.8±5.44	112.1±11.1	72±4.85
348	C15H24	Naphthalene, decahydro-4a-methyl-1-methylene-7-(1-methylethenyl)-, [4aR-(4a.alpha.,7.alpha.,8a.beta.)]-	Terpenoids	17066-67-0	41	105	1486	herbal	263.01±16.78	293.78±32.81	234.62±29.15	208.51±29.81	216.56±3.71	225.15±49.93	213.23±23.62	235.68±36.15
349	C12H18O2	2-Cyclohexen-1-ol, 2-methyl-5-(1-methylethenyl)-, acetate, (1R-cis)-	Ester	7111-29-7	119	152	1346	-	116.73±7.62	89.24±4.26	138.09±16.21	89.52±4.21	193.47±31.63	231.53±44.65	116.3±14.14	91.15±8.78
350	C13H22O	5,9-Undecadien-2-one, 6,10-dimethyl-, (E)-	Ketone	3796-70-1	69	41	1453	fresh, green, fruity, waxy, rose, woody, magnolia, tropical	279.25±19.43	340.2±18.91	331.77±34.26	298.21±11.46	194.5±34.45	195.02±36.5	179.32±20.87	207.67±15.71
351	C10H12O	Benzenemethanol, .alpha.-2-propenyl-	Alcohol	936-58-3	107	79	1244	-	1329.85±37.42	1418.07±66.99	1306.58±44.49	1252.09±65.54	1252.64±66.11	1170.05±56.09	1177.48±48.03	1175.65±15.14
352	C15H24	Bicyclo[2.2.1]heptane, 2-methyl-3-methylene-2-(4-methyl-3-pentenyl)-, (1S-endo)-	Terpenoids	25532-78-9	94	41	1448	-	908.94±107.72	952.6±220.38	710.43±194.89	549.75±259.25	528.36±179.53	600.89±231.79	513.94±97.37	1068.9±369.33
353	C13H20O	3-Cyclohexene-1-carboxAldehyde, 4-(4-methyl-3-pentenyl)-	Aldehyde	37677-14-8	69	41	1540	citrus, greasy, aldehydic, floral, marine	62.88±7.04	97.77±5.14	76.11±3.89	83.97±4.72	110.65±3.94	123.96±27.39	98.08±14.05	154.67±27.85
354	C15H24	.alpha.-Muurolene	Terpenoids	10208-80-7	105	161	1499	woody	483.17±40.25	393.24±13.31	400.62±56.17	332.42±5.77	153.15±35.41	100.32±16.55	161.24±14.32	78.27±1.67
355	C11H15Br	(5-bromopentyl)-Benzene	Aromatics	14469-83-1	91	92	1487	-	1129.79±89.53	1253.33±114.8	1006.09±132.43	885.56±112.91	919.46±6.34	956.81±207.24	902.53±113.79	967.07±120.18
356	C10H16O	2,6-Octadienal, 3,7-dimethyl-, (Z)-	Terpenoids	106-26-3	41	69	1240	sweet, citral, lemon, peel	643.21±27.4	489.35±25.08	381.66±20.88	267.12±12.19	312.17±22.09	257.22±18.76	186.41±7.06	130.74±5.32
357	C15H24O2	Bornyl tiglate	Ester	101223-92-1	83	55	1615	-	48.66±2.47	48.2±1.44	36.45±3.27	41.14±2.94	59.73±9.15	54.03±7.11	46.08±5.48	45.47±3.64
358	C10H18O2	2H-Pyran-2-one, tetrahydro-6-pentyl-	Ester	705-86-2	99	71	1497	creamy, coconut, fruity	9288.14±632	8089.82±155.26	10050.76±1314.62	4219.37±378.1	2187.23±253.38	2147.19±517.82	2987.82±414.55	1925.51±168.56
359	C13H28	Undecane, 3,5-dimethyl-	Hydrocarbons	17312-81-1	57	71	1207	-	78.32±2.24	76.73±2.54	71.34±10.52	58.46±3.27	63.9±2.38	58.48±1.35	47.88±1.31	42.64±1.74
360	C13H28	Decane, 3-ethyl-3-methyl-	Hydrocarbons	17312-66-2	57	85	1229	-	1652.08±73.17	1586.52±54.52	1356.9±50.56	512.77±17.85	349.66±22.99	299.95±21.67	400.06±15.72	262.8±7.74
361	C11H20O2	n-Valeric acid cis-3-hexenyl ester	Ester	35852-46-1	82	67	1237	green, fruity, apple, pear, kiwi, unripe, ba--, tropical	4239.22±185.27	4040.5±147.22	3475.89±144.32	1334.93±45.44	886.11±51.93	755.64±55.28	1017.67±34.29	655.62±20.59
362	C11H22O2	Hexanoic acid, 2-methylbutyl ester	Ester	2601-13-0	99	70	1247	ethereal	329.91±14.8	309.84±4.01	303.85±15.17	291.61±11.02	212.23±14.86	227.46±19.03	227.1±15.14	209.02±12.27
363	C13H28	Dodecane, 5-methyl-	Hydrocarbons	17453-93-9	126	57	1255	-	21.73±0.78	18.57±0.77	15.06±1.35	13.92±1.03	11.57±1.84	10.72±1.42	9.9±0.46	11.64±0.92
364	C10H18O	2-Decenal, (Z)-	Aldehyde	2497-25-8	41	55	1252	tallow	3097.17±161.59	2621.87±75.76	2137.86±169.24	1468.83±57.01	1033.35±132.73	1042.11±170.93	851.75±61.14	1036.33±86.7
365	C12H20O2	Bornyl acetate	Terpenoids	76-49-3	95	93	1285	woody, pine, herbal, cedar, spice	20.48±0.95	21.09±0.64	17.93±1.72	18.28±0.8	31.5±2.96	23±1.25	22.09±2.3	22.26±1.69
366	C14H30	Tridecane, 2-methyl-	Hydrocarbons	1560-96-9	57	71	1364	-	44.96±1.88	69.23±4.19	44.54±10.02	53.05±3.52	119.24±16.39	90.05±1.85	82.57±5.89	107.22±7.26
367	C9H10O2	Paroxypropione	Ketone	70-70-2	121	93	1349	phenolic	46.72±2.72	44.74±3.58	51.92±1.82	78.89±2.29	32.3±3.03	44.16±5.05	34.74±3.28	61.18±2.52
368	C10H13NO2	Benzoic acid, 2-(dimethylamino)-, methyl ester	Ester	10072-05-6	164	132	1404	fruity, orange, leaf, petitgrain	1480.18±86.74	1629.57±65.4	1676.99±189.94	459.74±15.47	367.12±59.25	131.54±26.24	621.13±71.27	402.96±22.18
369	C13H22O	2-Butanone, 4-(2,6,6-trimethyl-1-cyclohexen-1-yl)-	Ketone	17283-81-7	121	161	1433	earthy, woody, mahogany, orris, dry, amber	393.47±23.89	739.67±37.66	573.41±59.32	282.57±4.32	906.04±136.17	887.14±129.07	905.88±89.62	835.15±38.55
370	C12H22O	2-Dodecenal, (E)-	Aldehyde	20407-84-5	41	70	1468	citrus, metallic, mandarin, orange, waxy, aldehydic	16.43±0.96	30.63±1.27	17.67±3.2	18.89±1.14	28.22±4.14	28.6±3.66	25.66±2.23	23.28±1.47
371	C12H24O2	1,3-Dioxepane, 2-heptyl-	Heterocyclic compound	61732-92-1	101	55	1475	-	74.46±3.8	57.77±1.81	75.1±9.67	52.53±3.63	58.67±10.36	125.7±19.41	124.58±11.11	82.82±4.4
372	C12H23N	Dodecanenitrile	Nitrogen compounds	2437-25-4	97	41	1490	dry, citrus, orange, peel, metallic, spicy	111.3±7.55	134.95±8.16	101.19±12.39	100.53±9.36	117.86±7.54	129.04±24.15	116.92±13.27	121.54±10.73
373	C15H24	Cubenene	Terpenoids	29837-12-5	119	105	1532	spicy, fruity, mango	214.6±20.99	208.68±12.02	330.83±35.33	140.46±5.26	63.41±11.7	40.06±7.66	87.23±5.63	53.17±1.63
374	C13H20O	3,5,9-Undecatrien-2-one, 6,10-dimethyl-, (E,Z)-	Ketone	13927-47-4	69	81	1535	-	45.8±4.41	42.5±3.12	33.19±7.87	39.58±0.97	27.84±5.19	23.65±4.04	26.99±4.61	25.9±1.85
375	C10H10O2	2-Propenoic acid, 3-phenyl-, methyl ester, (E)-	Ester	1754-62-7	131	103	1379	sweet, balsam, strawberry, cherry	34.08±1.48	22.08±2.64	23.2±2.15	12.57±1.21	26.2±3.96	33.7±5.84	10.67±0.08	6.45±0.84
376	C17H34O2	Hexadecanoic acid, methyl ester	Ester	112-39-0	74	87	1926	oily, waxy, fatty, orris	122.08±8.47	123.87±7.33	113.45±3.01	65.6±18.11	60±3.46	117.03±20.75	65.48±24.09	42.93±3.09
377	C5H5N3O	Pyrazinamide	Heterocyclic compound	98-96-4	80	123	1250	-	853.38±41.27	722.72±21.15	595.23±43.55	397.25±14.62	292.1±34.71	291.18±43.96	245.97±16.87	286.52±23.04
378	C9H10O2	Hydrocinnamic Acid	Acid	501-52-0	91	104	1356	sweet, fatty, rose, musk, cinmon	115.15±6.14	113.06±3.74	123.4±16.26	55.57±1.55	35.63±5.56	42.38±6.23	33.95±4.07	21.57±2.28
379	C9H16O2	trans-3-Methyl-4-octanolide	Ester	39638-67-0	99	41	1288	spicy, coconut, clove, celery, incense	600.94±27.95	581.89±14.01	544.3±48.46	278.97±18.8	226.51±19.53	197.97±27.61	225.71±15.86	148.47±7.05
380	C11H10O2	Vinyl trans-cinnamate	Ester	17719-70-9	131	103	1357	-	138.28±9.63	112.51±5.24	84.86±9.1	71.79±4.08	28.27±3.87	45.43±7.08	24.85±2.58	23±1.04
381	C12H12	Naphthalene, 1,4-dimethyl-	Aromatics	571-58-4	156	141	1436	-	30.74±1.28	29.77±1.2	31.01±3.03	28.59±1.03	26.22±3.7	27.42±3.76	23.93±2.41	24.89±3.15
382	C15H24	(1S,4S,4aR)-1-Isopropyl-4-methyl-7-methylene-1,2,3,4,4a,5,6,7-octahydronaphthalene	Terpenoids	157477-72-0	161	105	1463	-	1272.96±114.31	1082.53±41.81	1126.43±175.93	813.51±18.07	298.15±76.99	189.63±39.2	352.87±33.28	205.91±18.79
383	C15H24	.gamma.-Muurolene	Terpenoids	30021-74-0	161	105	1477	herbal, woody, spice	140.9±7.11	154.19±11.02	192.85±12.74	61.6±2.73	21.71±3.47	17.16±1.84	39.6±2.51	24.13±1.06
384	C15H26O2	Pentanoic acid, 1-ethenyl-1,5-dimethyl-4-hexenyl ester	Ester	10471-96-2	93	80	1510	fruity, lavender, apricot, citrus	24498.18±1743.58	19314.43±912.76	21187.5±2222.55	17951.33±371.16	8881.13±1805.13	4468.81±832.13	7975.01±823.84	3333.83±187.34
385	C15H22	trans-Calamenene	Terpenoids	73209-42-4	159	160	1529	-	262.01±27.34	267.58±10.82	652.91±68.67	180.96±6.5	107.1±18.26	104.45±15.61	146.4±13.96	125.79±6.19
386	C16H22O4	Dibutyl phthalate	Ester	84-74-2	149	150	1965	faint	273.77±26.16	198.35±22.29	212.14±53.78	243.75±13.55	197.28±15.27	184.17±14.52	187.8±29.61	150.8±22.17
387	C15H24	Bicyclo[4.4.0]dec-1-ene, 2-isopropyl-5-methyl-9-methylene-	Terpenoids	150320-52-8	161	105	1507	-	2804.48±172.11	2188.45±118.49	2449.72±269.72	2019.95±55.47	972.21±192.41	493.64±88.06	890.95±94.13	385.16±27.31
388	C11H22O2	Butanoic acid, 2-methyl-, hexyl ester	Ester	10032-15-2	103	57	1236	green, waxy, fruity, apple, spicy, tropical	3404.26±130.75	2557.02±112.73	2042.71±128.09	1434.88±95.27	1799.81±128.36	1206.22±100.06	874.94±37.81	655.55±35.63
389	C8H8O2	BenzAldehyde, 4-methoxy-	Aldehyde	123-11-5	135	136	1251	sweet, powdery, mimosa, floral, hawthorn, balsam	95.61±7.58	90.86±0.76	87.39±2.11	76.46±4.48	70.55±8.34	69.69±6.16	60.09±4.22	59.03±2.83
390	C11H18O2	2,6-Octadienoic acid, 3,7-dimethyl-, methyl ester	Ester	2349-14-6	69	41	1323	-	287.1±13.46	279.69±4.85	202.08±18.3	200.79±4.69	146.34±16.82	194.15±23.75	146.01±8.53	132.41±8.39
391	C10H14O	Carvone	Terpenoids	99-49-0	82	54	1242	minty, licorice	593.02±19.32	622.75±24.18	577.54±24.11	551.62±27.44	527.65±31.13	511.99±30.38	497.71±15.33	508.82±2.31
392	C10H18O	3,6-Octadien-1-ol, 3,7-dimethyl-, (Z)-	Terpenoids	5944-20-7	41	81	1240	-	287.5±12.19	301.41±11	278.54±15.51	256.41±8.66	252.45±21.48	275.69±18.33	234.6±9.29	260.57±13.6
393	C12H18O2	Bicyclo[3.1.0]hexan-3-ol, 4-methylene-1-(1-methylethyl)-, acetate	Terpenoids	3536-54-7	92	91	1292	-	74.46±5.13	45.98±1.21	83.75±9.68	26.35±0.83	25.9±3.1	69.99±7.93	49.74±4.81	26.57±0.71
394	C7H6O3	Salicylic Acid	Acid	69-72-7	120	92	1303	faint, phenolic, nutty	38.9±3.17	34.83±1.43	30.53±2.13	24.63±0.7	16.66±1.17	14.36±1.25	17.06±0.58	9.82±0.62
395	C12H24O2	4-Methylhexyl 3-methylbutanoate	Ester	1215127-80-2	70	57	1312	-	22.95±5.08	24.66±3.72	22.52±1.7	33.54±2.45	28.92±4.57	32.76±5.37	28.38±2.88	26.45±3.25
396	C9H10O2	2-Methoxy-4-vinylphenol	Aromatics	7786-61-0	135	150	1316	spicy, raisin	28.81±3.45	16.44±0.56	18.85±2.52	17.62±1.81	13.77±2.47	32.49±6.65	13.11±2.22	13.8±1.93
397	C10H18OS	Cyclohexanone, 2-(1-mercapto-1-methylethyl)-5-methyl-, (2S-trans)-	Ketone	35117-85-2	69	109	1366	-	61.44±2.84	55.94±1.54	49.69±5.64	42.9±8.03	32.28±3.84	24.5±2.37	21.51±4.52	22.54±3.25
398	C12H22O2	Hexanoic acid, 5-hexenyl ester	Ester	108058-81-7	67	82	1371	-	21726.08±1086.53	24320.67±958.31	21604.35±1759.73	6152.22±178.21	3466.25±477.95	3275.81±415.84	5861.72±418.83	2713.38±119.72
399	C13H20O	β-Ionone	Terpenoids	14901-07-6	177	91	1491	floral, woody, sweet, fruity, berry, tropical, beeswax	4673.84±311.34	6450.52±322.12	4845.9±512.61	4140.6±136.42	5089.72±764.75	6391.06±1057.04	5652.52±647.16	5141.64±266.74
400	C15H20	4-Isopropyl-6-methyl-1-methylene-1,2,3,4-tetrahydronaphthalene	Terpenoids	50277-34-4	157	142	1563	-	95.78±4.42	95.12±6.15	206.55±22.67	69.18±1.28	26.19±4.15	26.69±3.94	33.46±3.3	29.82±1.59
401	C16H34	Pentadecane, 2-methyl-	Hydrocarbons	1560-93-6	57	41	1563	-	599.2±27.05	601.55±22.12	507.32±44.71	377.29±15.42	162.62±38.25	99.28±9.07	178.59±22.95	96.82±13.95
402	C13H16O2	E-2-Hexenyl benzoate	Ester	76841-70-8	105	77	1588	-	1110.06±74.86	956.45±43.08	785.6±85.15	1036.37±29.67	1659.26±230.68	1606.83±350.11	772.94±100.82	645.79±65.25
403	C13H16O	Benzenemethanol, .alpha.-2-cyclohexen-1-yl-	Alcohol	5723-89-7	107	79	1598	-	298.39±26.53	229.74±10.77	237.66±30.41	202.92±3.35	91.2±20.67	47.78±8.89	86.07±8.35	38.85±3.19
404	C15H24O	.beta.-Oplopenone	Terpenoids	28305-60-4	177	107	1606	-	43.85±6.48	42.18±2.8	41.73±3.61	62.18±4.36	58.01±2.24	43.81±6.72	31.86±5.1	74.99±7.03
405	C15H22O	(3R,3aR,7S,8aS)-3,6,8,8-Tetramethyl-4,7,8,8a-tetrahydro-1H-3a,7-methanoazulen-2(3H)-one	Terpenoids	288249-25-2	121	93	1640	-	21.89±3.66	23.62±2.05	26.87±2.74	21.5±0.6	19.94±4.58	22.69±3.78	20.01±2.2	27.45±0.94
406	C13H18N2S	2-Amino-6-t-butyl-3-cyano-4,5,6,7-tetrahydrothianaphthene	Heterocyclic compound	42159-76-2	150	234	1986	-	30.46±3	25.88±3.16	26.87±8.75	25.53±3.87	22.72±2.87	26.27±6.66	25.11±6.07	25.94±8.14
407	C11H20O	10-Undecenal	Aldehyde	112-45-8	41	55	1297	waxy, aldehydic, rose, mandarin, citrus, soapy, fatty	110.4±12.39	83.61±11.88	117.18±11.99	57.27±8.35	61.76±6.43	66.54±6.8	79.1±5.65	62.39±8.85
408	C2H2ClN3	1H-1,2,4-Triazole, 3-chloro-	Heterocyclic compound	6818-99-1	42	103	1237	-	193.48±6.43	151.96±9.3	115.59±6.78	82.39±6.59	102.65±8.84	71.88±6.47	52.73±3.99	37.68±3.38
409	C10H14O2	2-Hexanoylfuran	Heterocyclic compound	14360-50-0	110	95	1239	sweet, fruity, ketone, green, apricot, peach	2968.33±78.14	3202.64±138.51	2933.6±119.95	2832.81±140.53	2803.13±158.5	2621.29±133.95	2642.31±100.31	2647.27±22.47
410	C10H16O	Citral	Terpenoids	5392-40-5	69	41	1273	sharp, lemon, sweet	565.69±49.34	543.38±28.33	482.97±46.93	392.03±17.09	403.01±45.89	474.34±44.97	340.65±15.46	488.64±72.78
411	C10H16O2	7-Oxabicyclo[4.1.0]heptan-2-one, 6-methyl-3-(1-methylethyl)-	Ketone	5286-38-4	69	55	1256	-	8819.77±476.58	7439.16±257.38	6046.41±453.8	4121.2±160.6	2876.47±368.68	2892.59±475.1	2351.65±165.76	2885.43±229.26
412	C10H16O2	Bicyclo[3.1.1]heptan-3-one, 2-hydroxy-2,6,6-trimethyl-	Ketone	10136-65-9	71	99	1256	-	727.12±38.78	622.01±15.96	493.29±35.8	360.24±10.52	243.6±28.65	237.99±42.26	204.79±18.57	243.66±18.69
413	C11H18O2	Bicyclo[2.2.1]heptan-2-ol, 1,7,7-trimethyl-, formate, endo-	Ester	7492-41-3	95	121	1226	green, earthy, herbal, balsam, pine	192.56±15.37	229.55±0.99	201.05±5.48	177.37±10.21	164.26±5.16	190.59±6.24	172.64±9.33	143.01±0.72
414	C10H20O	2-Decen-1-ol, (E)-	Alcohol	18409-18-2	57	41	1257	waxy, fresh, air, citrus, rose, rue	139.04±8.38	118.44±2.98	95.54±5.82	67.57±3.21	47.97±9.15	46.85±7.45	39.67±3.04	45.88±3.19
415	C11H10	Naphthalene, 2-methyl-	Aromatics	91-57-6	142	141	1297	sweet, floral, woody	169.11±9.33	169.2±6.41	146.07±13.75	148.82±1.72	151.83±22.07	159.17±19.7	141.15±11.76	147.25±6.52
416	C9H10O	2-Propen-1-ol, 3-phenyl-	Alcohol	104-54-1	92	91	1310	sweet, balsam, hyacinth, spicy, green, powdery, cinmic	222.86±12.73	176.91±6.46	142.49±14.27	102.69±2.86	55.86±6.81	36.42±3.57	62.51±2.65	27.41±1.12
417	C10H18O2	8-Methyl-6-nonenoic Acid	Acid	21382-25-2	69	55	1373	-	23.91±2.27	25.39±1.28	21.84±3.71	19.29±2.68	39.9±5.69	28.46±2.25	24.52±2.8	26.61±1.72
418	C7H8OS2	2-Propanone, 1-(5-methyl-3H-1,2-dithiol-3-ylidene)-	Sulfur compounds	1005-55-6	157	172	1373	-	742.83±44.21	438.96±14.53	440.69±36.78	318.4±20.35	285.66±28.95	590.73±63.89	167.92±12.78	151.35±6.83
419	C15H24	(-)-.beta.-Bourbonene	Terpenoids	5208-59-3	81	80	1384	herbal, woody, floral, balsamic	2375.82±128.58	2640.17±99.3	2337.65±185.67	669.53±25.64	361.61±52.36	358.54±53.01	621.88±49.46	285.54±16.83
420	C15H24	(E)-.beta.-Famesene	Terpenoids	18794-84-8	41	69	1457	woody, citrus, herbal, sweet	952.76±86.59	847.83±35.58	788.39±122.89	643.35±1.58	312.75±74.83	218.23±33.43	332.7±26.84	230.04±13.42
421	C14H22O2	(6,6-dimethyl-2-bicyclo[3.1.1]hept-2-enyl)methyl 2-methylpropanoate	Ester	29021-37-2	91	119	1466	fruity, woody, pine	947.72±87.54	815.87±26.9	773.03±104.25	639.67±47.46	246.97±57.02	175.85±32.59	282.49±29.04	190.58±8.23
422	C15H24	1,3-Cyclohexadiene, 5-(1,5-dimethyl-4-hexenyl)-2-methyl-, [S-(R*,S*)]-	Terpenoids	495-60-3	119	93	1495	spice, fresh, sharp	2003.32±165.42	1579.15±75.63	1618.16±213.56	1356.33±28.28	587.99±139.06	355.7±72.01	603.28±44.81	284.11±16.84
423	C14H24O2	Butanoic acid, 3,7-dimethyl-2,6-octadienyl ester, (E)-	Ester	106-29-6	69	71	1562	sweet, fruity, rose, waxy, raspberry, tropical	21102.65±1023.3	18325.46±754.35	17018.79±2224.02	11777.93±401.81	4576.55±1148.23	2752.26±650.82	5273.71±678.66	2831.75±236.71
424	C15H24O	(1aR,1bS,2aS,5S,5aS,7aS)-2,2,5,7a-Tetramethyldecahydrocyclopenta[2',3']cyclobuta[1',2':3,4]benzo[1,2-b]oxirene	Terpenoids	104188-24-1	110	95	1549	-	145.61±9.66	241.7±13.51	165.4±1.94	189.68±27.67	271.3±18.53	295.59±67.01	233.49±43.52	352.9±86.3
425	C11H13NO3	N-Benzyloxy-2-carbomethoxyaziridine	Heterocyclic compound	53084-33-6	91	92	1550	-	200.87±16.76	161.22±5.74	149.84±20.3	107.65±1.09	66.01±10.85	53.56±9.41	51.8±5.04	31.9±3.05
426	C15H22	Benzene, 1-(1,5-dimethyl-4-hexenyl)-4-methyl-	Terpenoids	644-30-4	119	132	1483	herbal	781.25±60.48	919.16±120.02	766.45±104.96	649.35±80.61	665.05±5.52	687.63±150.56	671.63±77	740.18±95.43
427	C16H34	Hexadecane	Hydrocarbons	544-76-3	57	71	1600	alkane	359.85±20.41	343.59±15.25	265.51±31.08	272.27±12.35	425.89±71.75	395.34±67.14	328.85±30.77	357.27±22.99
428	C18H38	Octadecane	Hydrocarbons	593-45-3	57	71	1800	alkane	68.37±4.58	74.93±4.27	73.8±4.93	55.15±1	77.27±5.14	66.09±11.01	63.23±7.81	77.02±3.64
429	C10H14O2	1-(Furan-2-yl)-2-methylpentan-1-one	Heterocyclic compound	1248070-62-3	95	124	1268	-	61.74±6.65	59.73±3.94	50.07±3.51	41.39±2.06	45.31±4.38	49.45±5.04	35.99±1.2	56.1±7.84
430	C12H18O2	Bicyclo[3.1.1]hept-2-en-6-ol, 2,7,7-trimethyl-, acetate, [1S-(1.alpha.,5.alpha.,6.beta.)]-	Ester	50764-55-1	119	134	1239	-	72.89±2.37	68.5±2.69	63.32±2.91	57.55±2.51	59.28±6.4	66.91±4.66	47.71±1.93	59.25±4.58
431	C10H12O2	Acetic acid, 2-phenylethyl ester	Ester	103-45-7	104	91	1260	floral, rose, sweet, honey, fruity, tropical	6055.04±324.94	6000.2±190.84	3962.31±201.23	1461.2±35.04	311.83±26.39	373.89±35.65	417.43±24.27	145.16±7.5
432	C9H12O	Phenol, 4-propyl-	Phenol	645-56-7	107	136	1260	medicil, phenolic	161.2±7.3	167.63±4.03	151.71±2.45	132.82±13.04	144.16±5.43	160.91±7.77	123.56±8.69	120.05±8.62
433	C10H14O	4-Isopropylcyclohexa-1,3-dienecarbAldehyde	Aldehyde	1197-15-5	79	107	1283	fatty, spicy	63.75±4.93	77.41±2.93	55.91±8.41	35.62±3.3	40.03±6.43	28.66±3.87	25.94±4.53	20.35±1.57
434	C8H10O2	3-Methoxy-5-methylphenol	Phenol	3209-13-0	138	109	1318	oakmoss, fruity, iodine, woody, hay	442.04±25.33	388.59±16.64	958.97±143.73	333.17±10.59	130.99±14.8	106.17±10.03	108.03±5.76	86.49±3.96
435	C15H24	Copaene	Terpenoids	3856-25-5	161	119	1376	woody, spicy, honey	100.05±0.74	131.58±7.21	151.57±15.32	51.78±4.14	43.23±6.53	50.5±1.1	92.74±7.49	45.01±0.48
436	C10H12O3	Ethyl mandelate	Ester	774-40-3	107	79	1421	-	36.92±1.98	39.74±2.23	40.15±5	46.04±3.51	42.91±6.72	55.42±7.18	45.33±3.24	78.78±5.24
437	C15H24	1H-3a,7-Methanoazulene, octahydro-3,8,8-trimethyl-6-methylene-, [3R-(3.alpha.,3a.beta.,7.beta.,8a.alpha.)]-	Terpenoids	546-28-1	161	69	1421	-	379.33±25.3	408.45±20.7	414.41±42.79	457.85±28.08	377.06±54.18	471.54±57.39	408.7±30.21	673.8±27.9
438	C10H12O2	trans-Isoeugenol	Phenol	5932-68-3	164	149	1453	floral, clove	2752.57±217.25	1673.98±55.86	1405.76±190.42	1379.84±174.39	109.06±25.52	100.81±27.76	233.92±39.86	148.75±14.52
439	C15H26O2	Butanoic acid, 3-methyl-, 1-ethenyl-1,5-dimethyl-4-hexenyl ester	Ester	1118-27-0	93	80	1464	citrus, bergamot, lavender, peach, apricot, sage	59.99±10.21	143.73±14.45	140.92±17.94	28.16±2.3	26.72±5.5	7.73±2.41	30.76±2.74	8.75±1.3
440	C15H24	Naphthalene, 1,2,4a,5,8,8a-hexahydro-4,7-dimethyl-1-(1-methylethyl)-, [1S-(1.alpha.,4a.beta.,8a.alpha.)]-	Terpenoids	523-47-7	161	189	1518	green, woody	131.79±15.87	160.06±11.39	112.52±29.99	98.56±15.54	51.63±12.94	31.7±6.42	48.68±4.47	32.25±1.77
441	C13H18O2	(4,4-Dimethyl-2,4,5,6-tetrahydro-1H-inden-2-yl)acetic Acid	Acid	113522-67-1	147	105	1654	-	29.9±1.75	31.41±2.33	31.24±2.68	27.04±1.44	26.17±4.27	25.34±4.2	26.04±2.65	32.5±1.37
442	C12H22S2	Dicyclohexyldisulphide	Sulfur compounds	2550-40-5	83	55	1863	alliaceous, onion, egg, nut, skin, coffee, clam, crab	151.22±43.18	117.59±31.16	139.29±23.11	72.72±14.15	81.07±8.98	113.5±27.84	94.59±11.29	81.76±28.05
443	C13H28	Decane, 2,3,5-trimethyl-	Hydrocarbons	62238-11-3	57	43	1411	-	25.41±1.49	32.94±2.32	23.2±3.73	26.74±0.67	52.47±7.59	42.42±5.31	37.69±3.44	48.21±2.2
444	C10H15N	2,6-Octadienenitrile, 3,7-dimethyl-, (Z)-	Nitrogen compounds	31983-27-4	69	41	1231	citral, lemon, aldehydic, metallic	282.84±18.66	259.98±5.85	212.75±9.77	147.4±5.67	88.43±4.9	83.62±9.01	67.75±3.31	70.64±6.56
445	C12H20O2	Linalyl acetate	Terpenoids	115-95-7	93	80	1257	sweet, green, citrus, bergamot, lavender, woody	2216.48±102.98	1882.3±64.16	1539±119.67	1069.99±42.7	797.89±99.52	827.27±127.28	678.68±45.37	812.72±48.48
446	C10H22O	1-Decanol	Alcohol	112-30-1	70	55	1272	fatty, waxy, floral, orange, sweet,watery	56.72±4.03	60.69±7.27	46.63±0.38	40.9±1.58	55.02±10.25	53.98±8.93	37.55±2.94	77.19±26.66
447	C10H18O	2,4-Decadien-1-ol	Alcohol	14507-02-9	41	55	1274	fatty, waxy, citrus, melon	265.98±20.19	255.24±10.95	223.39±21.96	184.98±10.16	196.42±24.09	227.91±18.64	167.85±5.41	234.3±30.11
448	C10H14O2	Bicyclo[2.2.1]heptane-2,5-dione, 1,7,7-trimethyl-	Terpenoids	4230-32-4	69	166	1264	-	353.38±30.25	330.45±14.52	297.09±4.85	281.6±46.2	193.36±15.83	270.82±32.15	193.51±46.47	170.72±9.3
449	C11H20O	(2,2,6-Trimethyl-bicyclo[4.1.0]hept-1-yl)-methanol	Alcohol	78996-11-9	41	84	1266	-	219.82±23.84	191.12±7.55	188.83±7.14	168.65±28.01	122.14±5.24	171.52±14.86	122.51±29.04	112.18±5.36
450	C15H24	Di-epi-.alpha.-cedrene-(I)	Terpenoids	21996-77-0	119	120	1382	-	228.98±10.04	236.05±16.42	243.27±17.61	112.43±8.01	93.11±9.45	104.64±23.85	128.37±9.89	73.96±5.76
451	C12H14O	BenzeneacetAldehyde, .alpha.-(2-methylpropylidene)-	Aldehyde	26643-91-4	174	103	1383	sweet, cocoa, nutty, rose, powdery	106.63±6.31	68.02±1.79	65.11±5.49	40.68±0.97	83.52±12.13	111.94±14.1	34.67±2.86	23.39±0.74
452	C15H32	Tridecane, 4,8-dimethyl-	Hydrocarbons	55030-62-1	57	41	1384	-	669.23±29.7	592.68±28.43	500.61±46.97	266.36±8.35	264.58±32.04	204.27±27.5	240.66±14.19	116.35±7.75
453	C12H22O2	Ethyl 9-decenoate	Ester	67233-91-4	88	55	1388	fruity, fatty	106.46±6.36	93.94±3.85	80±8.14	43.2±2.62	44.4±5.95	34.94±4.9	39.79±2.96	20.42±0.22
454	C15H24	Cedrene	Terpenoids	11028-42-5	41	119	1422	cedarwood, woody	25.16±2.95	32.57±0.81	33.58±3.89	36.13±2.31	30.28±3.93	39.14±4.21	34.59±3.88	61.22±3.05
455	C10H14O2	Ethanol, 2-(4-ethylphenoxy)-	Alcohol	54411-10-8	107	122	1424	-	50.4±3.51	52.85±1.93	48.75±4.88	57.44±6.54	47.24±6.31	60.04±8.43	46.9±2.63	83.62±4.56
456	C13H20O	2-Butanone, 4-(2,6,6-trimethyl-1,3-cyclohexadien-1-yl)-	Ketone	20483-36-7	119	121	1424	floral	712.03±40.34	770.3±40.38	778.01±77.92	895.26±51.36	710.47±94.57	879.3±104.19	757.97±58.02	1275.37±59.86
457	C15H24	Caryophyllene	Terpenoids	87-44-5	93	133	1419	sweet, woody, spice, clove, dry	12.9±1.75	13.41±1.85	20.11±1.81	15.16±1.49	40.11±5.08	36.97±4.07	32.57±2.97	27.55±1.44
458	C8H7NO	2H-Indol-2-one, 1,3-dihydro-	Heterocyclic compound	59-48-3	104	133	1487	-	3570.78±233.14	2551.13±105.59	2038.61±211.42	1849.95±71.89	816.16±123.49	456.63±80.09	480.76±47.02	297.44±20.41
459	C17H36	Tetradecane, 2,6,10-trimethyl-	Hydrocarbons	14905-56-7	57	71	1539	-	88.29±8.43	111.93±5.25	95.6±14.43	93.8±2.98	120.17±21.12	147.59±20.74	130.25±10.56	179.96±10.06
460	C14H24O	2-Buten-1-ol, 2-ethyl-4-(2,2,3-trimethyl-3-cyclopenten-1-yl)-	Alcohol	28219-61-6	121	108	1559	woody, sandalwood, greasy, oily, waxy	8207.23±390.24	7033±208.38	6557.25±843.76	4418.86±163.48	1633.81±415.99	973.01±236.24	1906.61±251.67	997.45±82.92
461	C15H26O	1,6,10-Dodecatrien-3-ol, 3,7,11-trimethyl-	Terpenoids	7212-44-4	41	69	1563	floral, green, waxy, citrus, woody	6374.54±284.75	5552.71±211.59	5167.2±674.24	3597.53±123.96	1427.69±347.67	875.8±195.61	1704.38±250.84	911.55±82.09
462	C15H26O	Ledol	Terpenoids	577-27-5	161	122	1565	-	13325.58±669.93	11354.88±392.07	10590.15±1385.53	7092.37±275.83	2599.13±663.73	1543.61±378.45	3025.17±411.54	1572.79±135
463	C10H10O2	4-MethoxycinnamAldehyde	Aldehyde	1963-36-6	162	161	1566	spicy, cinmon, sweet, cherry, vanilla, floral	2792.77±145.37	2368.75±81.26	2206.75±284.86	1477.13±66.38	540.3±137.6	321.91±77.7	629.97±87.23	326.28±25.21
464	C14H26O2	8-Dodecen-1-ol, acetate, (E)-	Ester	38363-29-0	67	82	1602	-	29.5±6.26	27.06±3.53	23.87±0.15	20.42±2.38	21.99±2.63	19.37±2.91	21.55±3.44	18.74±0.86
465	C14H28O	cis-9-Tetradecen-1-ol	Alcohol	35153-15-2	55	82	1666	-	19.04±2.11	20.6±2.88	16.23±2.24	20.52±2.9	26.91±5.8	22.7±5.43	23.43±1.31	26.24±2.79
466	C11H12O2	2-Propenoic acid, 3-phenyl-, ethyl ester, (E)-	Ester	4192-77-2	131	103	1463	floral, honey, balsamic	36.53±6.96	37.24±6.32	42.17±5.42	27.19±3.75	8.71±2.67	6.23±1.51	12.26±2.38	7.46±1.55
467	C14H30O	2-Ethyl-1-dodecanol	Alcohol	19780-33-7	57	41	1591	-	36.71±0.96	43.88±1.27	34.74±3.18	36.41±3.93	53.98±8.11	58.26±11.58	45.73±5.88	49.72±5.41
468	C9H8O	2-Propenal, 3-phenyl-	Aldehyde	104-55-2	131	132	1274	sweet, spicy, aldehydic, aromatic, balsamic, cinmyl, resinous, honey, powdery	105.58±4.81	88.09±2.61	75.5±5.9	49.32±3.68	68.26±7.62	77.55±9.65	44.17±5.04	33.43±1.85
469	C11H18O2	Geranyl formate	Ester	105-86-2	69	41	1301	fresh, rose, neroli, tea, rose, green	53.94±7.91	55.8±6.3	42.88±6.86	34.81±3.73	27.77±3.26	35.32±2.61	24.12±2.29	22.37±1.05
470	C9H9N	Indole, 3-methyl-	Heterocyclic compound	83-34-1	130	131	1391	animal, fecal, indole, civet	32.29±2.86	24.72±1.75	33.81±4.18	22.57±0.63	37.59±6.14	48.69±10.65	19.91±1.5	20.14±0.28
471	C12H24O2	Butyl caprylate	Ester	589-75-3	56	57	1389	butter, ether, herbal, dank	5173.59±300.65	4611.14±184.67	3859.29±355.24	2113.59±96.42	2124.1±283.56	1716.72±219.6	1971.99±143.44	1007.25±44.66
472	C12H16O	3-Hexanone, 1-phenyl-	Ketone	29898-25-7	91	105	1427	-	127.65±6.44	139.61±6.09	138.97±12.17	165.96±7.42	134.33±18.1	169.82±21.42	144.66±11.82	246.95±13.47
473	C13H20O	3,5,9-Undecatrien-2-one, 6,10-dimethyl-	Ketone	141-10-6	69	41	1581	sweet, waxy, citrus, floral, balsamic, dry, dusty, powdery, spicy	431.64±33.54	444.02±23.51	368.46±42.79	344.47±7.3	188.61±39.88	164.87±31.51	132.83±17.96	92.08±9.04
474	C8H8O2	Acetophenone, 4'-hydroxy-	Ketone	99-93-4	121	136	1455	mild, sweet, hawthorn, balsam, mimosa	278.22±20.48	205.94±4.78	184.14±23.76	167.24±17.15	45.99±7.64	48.4±9	50.09±5.64	53.97±2.19
475	C5H8N2O3	(2E)-2-(Acetylhydrazono)propanoic acid	Acid	64096-81-7	99	57	1468	-	29.84±2.27	34.84±2.8	26.24±1.63	21.5±1.63	34.13±4.89	28.7±5.18	27.27±0.96	29.7±1.54
476	C15H24	.beta.-Guaiene	Terpenoids	88-84-6	161	105	1490	sweet, woody, dry, guaiacwood, spicy, powdery	303.8±22.5	337.35±38.08	506.59±68.15	199.34±23.7	192.13±3.84	195.68±45.57	200.63±24.73	208.52±26.85
477	C15H24	Aristolochene	Terpenoids	26620-71-3	105	189	1487	-	112.9±11.35	102.39±6.51	160.28±22.33	85.16±4.57	36.9±7.08	36.03±6.77	37.87±3.41	35.55±4.17
478	C12H14O2	Benzyl tiglate	Ester	37526-88-8	91	83	1498	balsamic, earthy, mushroom, vegetable, plastic, cortex, almond, nutty	706.45±61.94	575.84±13.27	591.82±77.64	476.78±9.22	226.04±56.23	144.22±30.09	233.13±20.55	111.65±3.99
479	C15H24	Naphthalene, 1,2,3,5,6,8a-hexahydro-4,7-dimethyl-1-(1-methylethyl)-, (1S-cis)-	Terpenoids	483-76-1	161	134	1524	thyme, herbal, woody, dry	145.25±11.77	151.87±9.2	160.3±18.57	86.61±5.99	61.89±11.09	41.12±7.88	67.3±8.28	53.27±2.85
480	C10H14O	4-Phenyl-2-butanol	Alcohol	2344-70-9	117	91	1241	floral, peony, foliage, sweet, mimosa, heliotrope	20.16±0.59	19.82±0.65	18.09±1.48	16.3±1.13	19.44±2.69	17.42±1.37	17.25±2.39	17.85±1.1
481	C2H4N6	1,2,4,5-Tetrazine-3,6-diAmine	Heterocyclic compound	19617-90-4	112	42	1279	-	20.12±0.84	22.18±3.98	17.02±2.17	19.07±0.43	27.1±2.44	28.47±3.19	25.28±2.35	26.18±1.35
482	C11H22O	2-Undecanone	Ketone	112-12-9	58	59	1294	waxy, fruity, creamy, fatty, orris, floral	2337.71±88.9	1602.91±47.27	2728.89±287.45	895.95±66.88	645.81±90.75	760.83±140.19	1424.24±141.08	858.34±31.81
483	C15H24	Cyclohexane, 1-ethenyl-1-methyl-2,4-bis(1-methylethenyl)-, (1.alpha.,2.beta.,4.beta.)-	Terpenoids	33880-83-0	81	68	1398	herbal, waxy, fresh	49.79±0.93	44.4±6.01	60.62±7.43	39.71±3.77	33.96±6.07	37.22±2.8	39.91±1.46	46.49±1.6
484	C12H16O2	Propanoic acid, 2-methyl-, 2-phenylethyl ester	Ester	103-48-0	104	105	1396	floral, fruity, rose, tea, rose, peach, pastry	3107.26±193.44	2100.2±84.66	1393.76±132.66	919.99±30.96	368.64±51.56	170.02±22.19	173.4±15.52	85.68±2.82
485	C7H14O4	1,3-Dioxolane-2,2-diethanol	Alcohol	5694-95-1	117	99	1396	-	15298.21±869.89	13560.3±641.52	11338.9±1033.6	6112.6±265.11	6103.21±820.04	4814.39±632.12	5570.68±378.75	2792.85±140.36
486	C11H17NO	Mexiletine	Amine	31828-71-4	44	58	1397	-	21.09±2.74	18.34±1.98	13.64±0.98	13.59±0.51	17.99±1.28	15.11±1.39	14.43±1.79	15.89±1.46
487	C10H18OS	Cyclohexanone, 2-(1-mercapto-1-methylethyl)-5-methyl-	Ketone	38462-22-5	69	41	1369	sulfury, minty, green, fruity, berry, buchu, fruity, tropical, peach	16.37±1.93	17.4±1.72	17.61±3.77	11.49±0.95	26.19±2.69	20.33±2.23	14.59±1.94	21.67±2.47
488	C15H24	trans-.alpha.-Bergamotene	Terpenoids	13474-59-4	119	93	1435	woody, warm, tea	77.29±2.49	122.05±5.88	199.63±20.59	83.21±5.21	99.91±12.55	85.92±12.91	106.77±12.1	114.69±6.92
489	C10H21I	1-iodo-Decane	Halogenated hydrocarbons	2050-77-3	85	71	1433	-	12.98±3.06	19.81±1.4	12.37±3.52	13.84±2.57	33.26±6.26	21.18±4.3	21.24±1.02	20.58±0.28
490	C13H16O2	2,2'-Isopropylidenebis(5-methylfuran)	Heterocyclic compound	59212-75-8	189	204	1458	-	207.39±15.62	179.28±6.43	163.56±30.28	142.6±3.56	48.75±14.75	32.34±7.13	57.88±5.28	35.45±2.74
491	C11H20O2	Undecylenic Acid	Acid	112-38-9	55	41	1484	sweet, woody	179.02±12	198.63±19.87	159.34±14.03	140.08±19.45	145.8±1.39	153.84±32.91	148.45±19.76	160.8±20.49
492	C15H24	Germacrene D	Terpenoids	23986-74-5	161	105	1481	woody, spice	126.41±7.32	128.87±8.22	174.85±18.42	71.19±4.51	37.7±7.79	34.76±6.91	56.06±6.52	53.45±3.46
493	C15H24	.alpha.-Farnesene	Terpenoids	502-61-4	41	93	1508	citrus, herbal, lavender, bergamot, myrrh, neroli, green	4366.58±266.22	3497.47±185.65	3806.91±385.65	3245.44±74.93	1652.54±333.14	830.23±155.49	1472.45±158.76	626.9±46.28
494	C10H14O	Bicyclo[3.1.1]hept-3-en-2-one, 4,6,6-trimethyl-, (1S)-	Terpenoids	1196-01-6	107	135	1204	spicy, mint, camphor	480.36±20.92	369.79±13.95	470.15±12.44	424.45±9	327.55±4.9	473.38±14.09	296.76±10.65	299.05±5.38
495	C7H7NO	Formamide, N-phenyl-	Amine	103-70-8	121	93	1221	-	85.13±6.86	98.25±5.18	84.46±11.92	80.01±6.44	94.1±7.06	95.36±17.94	84.85±7.87	95.81±4.98
496	C11H18O	2,6-Dimethyl-1-nonen-3-yn-5-ol	Alcohol	19780-98-4	95	41	1300	-	42.04±2.03	40.13±0.43	40.71±4.06	17.34±2.45	15.12±1.21	10.56±2.45	11.43±1.31	9.95±1.54
497	C8H10O2	3-Methoxybenzyl Alcohol	Alcohol	6971-51-3	138	109	1282	-	16.99±1.66	15.44±1	14.23±1.33	11.42±1.78	12.01±3.06	14.58±1.73	9.69±0.56	14.8±1.97
498	C10H12O	TRANS-ANETHOLE	Aromatics	4180-23-8	148	147	1283	sweet, anise, licorice, mimosa	952.79±52.32	459.92±18.97	733.7±76.02	276.46±9.08	649.16±107.13	2987.1±419.71	773.52±70.82	474.99±20.97
499	C11H20O2	4-Decenoic acid, methyl ester, Z-	Ester	7367-83-1	74	41	1323	fruity, pear, mango, fishy, peach, skin, green	30.51±1.93	29.83±2.09	75.91±52.83	26.95±7.67	42.06±18.46	43.39±13.17	28.82±4.76	37.64±8.14
500	C12H20O2	cis-3-Hexenyl cis-3-hexenoate	Ester	61444-38-0	82	67	1389	green, tomato, leaf, pear, melon, metallic, fennel, tropical	1539.98±111.98	1442.15±64.75	1093.65±87.64	772.65±26.33	829.7±110.71	933.01±146.66	1011.15±71.07	480.03±31.04
501	C14H30	Tetradecane	Hydrocarbons	629-59-4	57	71	1400	mild, waxy	529.87±24.72	622.64±26.54	459.85±48.35	568.57±10.42	861.9±106.79	789.06±83.33	716.82±37.19	804.88±45.61
502	C15H24	Petasitene	Terpenoids	443124-67-2	137	121	1402	-	38.41±2.74	45.11±0.46	43.38±3.14	18.21±0.53	14.54±1.77	13.62±3.38	19.79±4.16	18.48±0.91
503	C12H20O2	Cyclohexanepropanoic Acid, 2-propenyl ester	Ester	2705-87-5	95	55	1435	sweet, pineapple, tropical, fruity, candy, waxy	37.41±5.25	46.15±3.73	33.29±2.38	26.63±2.15	47.79±6.68	47.05±5.31	48.19±2.61	50.78±5.72
504	C15H32	Tetradecane, 4-methyl-	Hydrocarbons	25117-24-2	71	57	1459	-	393.69±26.64	448.84±21.16	340.2±40.64	374.42±7.16	510.51±78.41	489.09±67.06	446.46±35.3	464.8±26.84
505	C15H24	Naphthalene, decahydro-1,6-bis(methylene)-4-(1-methylethyl)-, (4.alpha.,4a.alpha.,8a.alpha.)-	Terpenoids	30021-46-6	81	41	1459	-	941.04±74.1	833.53±28.63	771.94±100.15	631.82±41.35	267.26±45.01	216.19±53.96	301.46±24.19	268.09±58.9
506	C10H14O2	1-Cyclohexene-1-carboxylic acid, 4-(1-methylethenyl)-	Terpenoids	7694-45-3	68	67	1484	-	33.04±4.37	40.5±6.15	32.55±5.37	28.69±4.86	32.44±2.7	31.36±7.64	30.05±1.91	34.79±3.63
507	C13H18O2	Benzeneacetic acid, 4-(1,1-dimethylethyl)-, methyl ester	Ester	3549-23-3	191	131	1491	dairy, buttermilk, leafy, creamy, green, waxy, fatty, hyacinth, melon, rind, rubbery	28.65±1.21	41.8±2.11	32.73±4.33	26.16±1.33	30.67±5.09	40.92±6.77	35.19±4.79	32.82±1.54
508	C13H26O	Tridecanal	Aldehyde	10486-19-8	57	41	1513	fresh, clean, aldehydic, soapy, citrus, petal, waxy, grapefruit, peel	476.45±26.19	430.38±21.07	419.18±45.19	401.42±4.55	348.78±53.68	272.38±42.81	299.16±27.53	269.4±13.66
509	C12H14O4	Diethyl Phthalate	Ester	84-66-2	149	177	1594	bitter	150.65±12.8	131.85±5.1	140.68±8.85	222.88±10.07	191.67±15.62	155.49±32.16	101.45±19.45	259.97±24.79
510	C12H12	Naphthalene, 2,6-dimethyl-	Aromatics	581-42-0	156	141	1407	grass	79.69±8.94	67.41±4.48	58.64±4.78	56.51±4.11	44.11±9.27	53.91±9.49	42.34±7.77	39.16±0.63
511	C13H28	Undecane, 2,9-dimethyl-	Hydrocarbons	17301-26-7	57	71	1233	-	2208.54±80.34	1699.29±85.2	1308.5±89.12	947.95±58.15	1134.99±75	939.65±75.58	710.97±28.78	501.42±23.32
512	C10H12O	Estragole	Aromatics	140-67-0	148	147	1200	sweet, sassafrass, anise, spice, green, herbal, fennel	75.94±2.74	66.74±3.42	78.7±2.5	55.21±3.3	64.41±1.5	116.72±4.59	57.66±0.95	57.36±1.88
513	C10H14O2	Carvone oxide, trans-	Terpenoids	39903-97-4	109	67	1263	-	24.82±1.75	25.77±2.39	23.49±3.68	21.83±0.46	29.31±1.73	30.34±3.07	20.89±1.11	22.93±1.46
514	C10H16O	trans-Carveol	Terpenoids	1197-07-5	109	84	1217	caraway, solvent, spearmint	495.73±28.43	608.58±19.34	528.76±19.84	485.16±13.77	468.04±3.87	533.47±14.03	481.5±14.85	403.05±10.5
515	C10H20O	6-Octen-1-ol, 3,7-dimethyl-, (R)-	Terpenoids	1117-61-9	69	41	1220	citronella oil, rose, leaf, oily, petal	52.92±5.8	45.06±0.42	39.68±1.72	38.74±2.78	16.8±1.8	17.86±1.71	17.64±0.68	20.56±2.12
516	C10H15NO2	Tricyclo[3.3.1.1(3,7)]decane, 2-nitro-	Nitrogen compounds	54564-31-7	135	93	1224	-	149.85±7.1	125.54±3.41	123.04±5.76	82.69±3.71	50.51±2.22	59.15±2.1	53.4±0.35	40.25±1.38
517	C10H16O	AcetAldehyde, (3,3-dimethylcyclohexylidene)-, (Z)-	Aldehyde	26532-24-1	137	109	1226	-	885.43±40.41	1128.07±29.16	971±44.23	887.06±11.51	883.19±7.63	1035.39±32.65	925.57±25.6	768.97±11.17
518	C11H22O2	2-Nonanol, acetate	Ester	14936-66-4	126	87	1236	-	31.58±1.67	27.78±1.38	26.44±2.57	19.99±1.23	17.96±0.61	26.21±0.87	19.23±1.01	15.04±0.39
519	C15H24	1H-Cyclopenta[1,3]cyclopropa[1,2]benzene, octahydro-7-methyl-3-methylene-4-(1-methylethyl)-, [3aS-(3a.alpha.,3b.beta.,4.beta.,7.alpha.,7aS*)]-	Terpenoids	13744-15-5	161	105	1390	citrus, fruity, radish	21.92±3.34	10.78±2.28	159.96±18.18	22.45±1.56	10.99±0.57	11.81±1.52	10.11±1.3	16.68±0.59
520	C9H12O2	3,4-Dimethoxytoluene	Aromatics	494-99-5	152	137	1233	-	924.36±33.33	1173.03±34.58	1009.21±43.87	923.47±7.38	922.27±12.62	1076.54±35.41	960.03±25.72	797.16±17.74
521	C10H16O	1-Cyclohexene-1-carboxaldehyde, 4-(1-methylethyl)-	Terpenoids	21391-98-0	109	41	1276	-	115.13±10.99	107.72±6.38	93.12±9.8	81.98±5.8	80.44±9.58	95.7±9.81	68.44±3.91	100.85±13.08
522	C13H28	Undecane, 3,4-dimethyl-	Hydrocarbons	17312-78-6	126	57	1247	-	129.49±5.8	140.02±8.76	127.31±2.82	127.98±6.37	127.59±8.26	115.5±4.68	117.27±5.73	116.82±1.73
523	C13H28	Undecane, 2,5-dimethyl-	Hydrocarbons	17301-22-3	57	71	1210	-	55.26±5.34	58.55±2.79	44.82±8.11	52.93±3.92	66.3±8.79	66.85±5.68	55.93±5.12	63.18±3.75
524	C10H15N	Pyridine, 2-pentyl-	Heterocyclic compound	2294-76-0	93	106	1202	fatty, tallow, green, pepper, mushroom, herbal	68.73±2.41	59.01±0.97	66.76±3.61	46.32±0.76	21±1.65	28.21±1.95	18.79±1.15	17.97±1.73
525	C8H9NO2	Benzene, (2-nitroethyl)-	Aromatics	6125-24-2	104	105	1304	flower, spice	30158.3±1569.21	23856.97±742.09	18270.94±1453.73	10731.3±391.16	5005.24±589.58	2689.95±341.13	6042.71±501.32	1642.91±59.01
526	C11H22O2	Butanoic acid, 1-methylhexyl ester	Ester	39026-94-3	71	41	1218	fruity, green, vegetable, cheesy, walnut	227.73±5.62	192.4±6.73	196.45±13.57	207.08±1.15	108.34±0.93	149.53±11.75	134.87±4.82	123.99±5.8
527	C10H16O	Carveol	Terpenoids	99-48-9	119	91	1219	minty, spearmint, cooling, green, herbal, caraway, spicy	87.81±4.42	50.14±1.6	61.63±5.7	49.82±3.86	28.74±4.44	60.21±14.71	29.91±6.4	29.98±2.63
528	C10H18O2	Butanoic acid, 4-hexenyl ester, (Z)-	Ester	69727-41-9	67	82	1203	-	47.37±2.38	44.25±1.75	46.56±1.99	37.84±2.64	37.35±2.27	31.24±2.01	25.43±1.64	22.34±1.66
529	C10H16O	(-)-cis-Isopiperitenol	Terpenoids	96555-02-1	84	83	1228	-	237.89±31.83	231.92±47.95	172.03±33.07	268.7±172.71	76.91±23.17	50.46±12.06	59.19±24.1	79.99±43.18
530	C10H20O	Decanal	Aldehyde	112-31-2	112	41	1209	sweet, aldehydic, waxy, orange, peel, citrus, floral	41.08±3.85	40.21±1.8	38.97±3.87	30.76±2.43	32.53±0.21	26.73±0.64	21.99±1.2	18.99±1.23
531	C12H18	1,5-Cyclooctadiene, 3-(1-methyl-2-propenyl)-	Hydrocarbons	16538-88-8	79	91	1209	-	118.95±3.78	86.43±2.88	114.65±2.2	95.97±1.01	75.44±1.86	101.62±3.43	70.94±3.09	68.15±3.55
532	C10H16O	Cyclohexanone, 5-methyl-2-(1-methylethylidene)-	Terpenoids	15932-80-6	81	67	1212	minty	330.51±22.6	350.84±13.11	268.57±37.86	209.93±9.33	138.43±9.61	112.55±11.58	124.73±9.82	85.55±6.74
533	C11H13N	Pargyline	Amine	555-57-7	82	91	1216	sweet, rose, fruity, neroli, petitgrain	60.34±1.2	43.53±3.58	41.98±3.34	27.3±0.88	18.73±1.21	18.37±2.29	15.75±1.88	12.11±0.31
534	C10H18O2	Lilac Alcohol C	Alcohol	33081-36-6	55	93	1219	-	57.66±4.2	47.65±3.45	51.36±6.62	54.87±9.57	25.66±1.58	36.13±2.31	34.07±1.05	29.28±2.79
535	C8H14ClN	8-Azabicyclo[3.2.1]octane, 3-chloro-8-methyl-	Heterocyclic compound	51275-31-1	124	96	1222	-	76.87±4.05	92.98±3.62	80.06±2.96	71.97±1.26	66±1.56	80.14±2.4	72.55±3.31	58.22±1.78
536	C12H20O2	Fenchyl acetate	Ester	13851-11-1	81	43	1224	fresh, sweet, pine, fir, herbal, citrus	296.98±11.53	363.5±14.6	311.28±2.24	295.99±6.74	279.57±6.09	320.91±16.16	288.88±8.27	246.69±4.39
537	C8H15NO	8-Azabicyclo[3.2.1]octan-3-ol, 8-methyl-, endo-	Heterocyclic compound	120-29-6	82	83	1223	-	238.3±15.19	196.19±3.08	187.46±5.57	106.13±9.12	52.14±0.64	38.02±3.35	46.18±2.64	40.55±5.22
538	C10H16S	Thiophene, 2-butyl-5-ethyl-	Heterocyclic compound	54411-06-2	125	168	1282	fruity, berry, earthy	29.96±1.23	26.3±1.75	26.71±2.33	19.54±1.2	31.35±3.3	25.8±2.63	21.27±1.52	16.36±1.64
539	C8H12N2	1,4-Methano-1H-Cyclopropa[d]pyridazine, 4,4a,5,5a-tetrahydro-6,6-dimethyl-, (1.alpha.,4.alpha.,4a.alpha.,5a.alpha.)-	Heterocyclic compound	109746-10-3	93	91	1225	-	152.76±5.43	184.59±5.01	160.57±5.19	151.9±15.75	142.55±1.6	160.39±7.57	145.5±2.88	124±5.32
540	C10H18O	(+)-neodihydrocarveol	Terpenoids	18675-33-7	41	93	1226	-	92.05±5.46	97.77±2.33	85.82±1.92	80.13±15.68	59.24±1.25	65.67±2.49	62.82±3.19	54.58±5.88
541	C7H10O4	2(3H)-Furanone, 5-(acetyloxy)dihydro-5-methyl-	Heterocyclic compound	57681-51-3	99	71	1226	-	426.85±15.3	354.7±23.23	378.86±32.97	385.33±47.68	188.95±7.5	254.73±17.74	238.48±10.26	212.46±13.58
542	C10H15N	Benzenemethanamine, N-(1-methylethyl)-	Amine	102-97-6	91	134	1226	-	183.65±7.83	233.93±1.61	196.87±6.86	184.42±10.15	175.7±3.21	201.75±9.14	179.95±7.02	153.22±2.65
543	C13H28	Undecane, 4,4-dimethyl-	Hydrocarbons	17312-68-4	85	57	1229	-	983.61±47.12	941.7±33.75	812.1±33.49	298.07±13.08	185.26±11.45	157.07±14.55	232.47±8.53	149.08±6.42
544	C10H16O	3-Cyclohexene-1-acetAldehyde, .alpha.,4-dimethyl-	Aldehyde	29548-14-9	94	79	1225	spicy, herbal	39.38±1.7	50.04±1.5	42.87±1.06	38.2±0.88	38.59±0.6	41.44±2.76	39.07±2.94	33.13±2.64
545	C10H18O	2-Cyclohexen-1-ol, 3-methyl-6-(1-methylethyl)-, trans-	Terpenoids	16721-39-4	84	41	1208	herbal	30.29±1.76	28.82±1.48	28.61±1.96	22.94±1.72	25.37±0.91	21.49±0.76	18.08±0.31	16.5±1.15
546	C11H16O	Benzene, (butoxymethyl)-	Ether	588-67-0	91	92	1267	floral, rose	449.84±27.37	319.02±4.38	249.63±32.04	138.7±23.46	57.76±3.59	47.67±7.49	113.14±14.32	49.18±6.49
547	C9H12O	Phenol, 2,3,6-trimethyl-	Phenol	2416-94-6	121	136	1239	-	183.77±5.94	154.04±4.28	170.49±22.78	120.01±6.49	48.19±2.63	38.85±2.63	44.04±3.4	34.42±6.14
548	C7H9NO2	1H-Pyrrole-2,5-dione, 3-ethyl-4-methyl-	Heterocyclic compound	20189-42-8	139	67	1239	-	338.06±9.63	361.5±20.63	333.1±15.33	316.53±18.8	314.03±15.92	296.7±8.38	295.96±11.47	293.83±2.01
549	C10H16N2	Pyrazine, 2,3-dimethyl-5-(1-methylpropyl)-	Heterocyclic compound	32263-00-6	136	135	1229	marine, burnt, roasted	70.02±2.76	59.34±2.7	64.15±3.29	47.39±5.89	37.32±3.55	51.58±9.52	29.66±1.51	28.65±1.95
550	C8H14O4	Hexanedioic acid, dimethyl ester	Ester	627-93-0	59	114	1243	mild, nutty	95.68±5.7	98.11±3.68	89.38±4.02	80.23±3.85	84.22±5.54	89.29±3.44	77.78±1.02	84.23±4.56
551	C10H16O	2-Cyclohexen-1-one, 3-methyl-6-(1-methylethyl)-	Terpenoids	89-81-6	82	110	1253	herbal, minty, camphor, medicil	150.62±7.61	121.51±3.06	101.39±5.36	68.7±4.5	49.63±7.03	50.45±9.08	40.17±4.23	52.64±4.05
552	C11H18O2	Isobornyl formate	Ester	1200-67-5	95	93	1233	camphor, musty, medical, woody	2223.64±61.86	2381.87±101.07	2182.48±79.58	2084.31±102.33	2070.68±112.7	1959.33±111.05	1950.65±71.03	1962.57±20.82
553	C10H12O2	Benzeneacetic acid, ethyl ester	Ester	101-97-3	91	65	1247	mint	125.12±11.71	126.69±7.94	123.49±12.74	94.34±10.41	83.37±4.24	98.72±12.25	73.04±6.77	74.93±3.77
554	C10H10O2	Benzoic acid, 2-propenyl ester	Ester	583-04-0	105	77	1254	sweet, floral, cherry, berry	160.74±7.57	136.03±4.55	106.9±9.48	76.91±2.92	60.33±6.78	66.84±10.54	50.85±1.67	61.17±3.92
555	C10H16O	Carvenone	Terpenoids	499-74-1	110	95	1257	spearmint	268.53±10.12	224.61±8.66	189.69±14.52	124.18±7.99	84.55±10	83.94±12.63	68.06±5.81	85.43±8.76
556	C7H7NO2	1H-Pyrrole-2,5-dione, 3-ethenyl-4-methyl-	Heterocyclic compound	21494-57-5	137	66	1261	-	23.53±3.76	30.45±0.88	26.61±4.76	18.7±0.71	28.03±0.36	28.62±1.73	24.77±1.31	22.22±1.15
557	C8H8O2	Benzeneacetic acid	Acid	103-82-2	91	136	1262	sweet, honey, floral, honeysuckle, sour, waxy, civet	95.24±9.05	98.56±2.53	93.76±11.47	72.62±3.67	92.72±11.05	96.21±13.96	73.28±10.58	61.28±0.82
558	C10H14O	Thymol	Terpenoids	89-83-8	135	150	1291	herbal, thyme, phenolic, medicil, camphor	76.66±5.36	91.79±4.2	77.07±6.43	58.79±0.65	46±4.78	47.42±7.38	41.44±2.78	38.69±2.17
559	C10H14O	1-Cyclohexene-1-carboxAldehyde, 4-(1-methylethenyl)-	Aldehyde	2111-75-3	68	79	1274	fresh, green, herbal, grassy, sweet, mint, cumin	54.18±4.71	51.98±2.59	40.09±1.94	33.58±2.87	33.49±5.18	33.12±6.48	25.61±2.73	43.21±11.09
560	C12H20O2	p-Menth-8-en-3-ol, acetate	Ester	89-49-6	136	121	1259	minty, leafy	485.71±29.4	400.34±6.29	323.83±21.03	220.05±15.31	154.09±19.19	163.1±20.54	127.09±8.67	151.95±8.68
561	C15H32	Dodecane, 2,6,11-trimethyl-	Hydrocarbons	31295-56-4	57	71	1275	-	168.45±10.99	206.43±17.51	141.79±31.9	181.21±11.19	284.38±38.71	314.11±35.73	263.2±19.97	279.77±20.22
562	C11H24O	Undecanol-5	Alcohol	37493-70-2	69	55	1288	-	110.89±5.85	97.59±3.4	89.55±6.08	47.23±1.63	33.66±4.53	33.59±3.8	32.63±1.56	28.78±4.22
563	C10H10O	BenzeneacetAldehyde, .alpha.-ethylidene-	Aldehyde	4411-89-6	117	146	1276	sweet, rcissus, cortex, beany, honey, cocoa, nutty, radish	885.44±46.77	655.86±27.91	546.24±39.54	294.9±19.85	542.86±58.76	589.21±73.52	313.5±28.47	162.16±5.64
564	C11H24O	6-Undecanol	Alcohol	23708-56-7	83	55	1277	-	106.28±8.13	97.92±2.49	86.41±9.28	74.47±3.29	70.4±8.67	83.79±9.45	59.04±2.84	87.97±17.89
565	C14H30	Dodecane, 4,6-dimethyl-	Hydrocarbons	61141-72-8	57	71	1325	-	164.06±7.78	208.92±9.97	158.96±21.79	195.23±8.04	247.24±28.58	295.25±30.98	246.47±17.59	257.65±19.5
566	C10H16O	Tricyclo[2.2.1.0(2,6)]heptane-3-methanol, 2,3-dimethyl-	Terpenoids	29550-55-8	121	93	1286	-	200.96±9.47	160.86±6.57	178.97±23.85	153.51±5.26	134.34±21.95	413.38±61.64	148.94±12.72	116.41±9.37
567	C11H22O2	Hexanoic acid, pentyl ester	Ester	540-07-8	70	99	1287	sweet, green, fruity, estry, pineapple, apple, pear, fatty	206.25±13.1	207.76±9.08	183.86±14.35	109.06±6.46	114.56±12.12	111.37±13.37	110.99±6.53	75.69±2.08
568	C11H14O2	p-Tolyl isobutyrate	Ester	103-93-5	108	107	1290	aromatic, fruity, phenolicnote	40.3±5.24	21.68±0.95	25.15±6	20.82±1.01	17.18±2.09	44.66±7.43	15.92±1.72	12.96±0.61
569	C8H7N	Indole	Heterocyclic compound	120-72-9	117	90	1292	animal, floral, moth, ball, fecal, phthelene	68921.6±3395.69	45650.7±1299.73	81078.5±8287.95	25840.9±1604.08	18385.56±2742.56	22415.32±4144.48	41489.2±4201.19	24569.62±1041.76
570	C11H22O2	Butanoic acid, heptyl ester	Ester	5870-93-9	71	89	1296	-	71.53±1.26	90.17±5.33	65.14±4.04	85.03±4.6	149.81±12.23	130.66±6.82	115.13±5.5	143.05±9.43
571	C10H16O	(2E,4Z)-2,4-Decadienal	Aldehyde	25152-83-4	81	41	1295	fried, fatty, geranium, green, waxy	153.95±24.74	169.53±0.93	133.04±29.87	87.14±11.42	68.4±8.44	90.47±12.15	60.51±6.1	52.24±10.95
572	C13H28	Tridecane	Hydrocarbons	629-50-5	57	71	1300	alkane	311.27±13.43	273.8±4.23	363.46±45.38	189.54±8.46	262.49±23.61	245.9±31.65	290.44±24.41	273.98±12.57
573	C11H16O2	Methyl 6,6-dimethylbicyclo[3.1.1]hept-2-ene-2-carboxylate	Ester	30649-97-9	105	77	1301	-	10533.46±557.3	8355.53±267.3	6396.47±518.89	3800.59±126.52	1797.26±205.38	984.59±123.45	2146.94±165.98	627.08±20.62
574	C9H13NO	Ketone, methyl 2,4,5-trimethylpyrrol-3-yl	Heterocyclic compound	19005-95-9	136	151	1303	-	24.61±1.74	21.88±0.79	18.17±2.06	15.79±1.82	10.97±0.75	14.95±0.91	10.46±0.6	11.58±1.34
575	C9H11NO2	Benzene, (1-nitropropyl)-	Aromatics	5279-14-1	91	119	1310	-	1805.77±104.02	1451.87±51.34	1148.59±95.9	740.22±24.02	381.8±45.24	225.08±26.53	442.73±28.31	172.8±7.83
576	C11H18N2	Pyrazine, 2,5-dimethyl-3-(3-methylbutyl)-	Heterocyclic compound	18433-98-2	122	135	1317	fruity	64.81±3.3	36.79±0.87	51.8±3.5	23.48±0.5	36.22±4.72	160.78±17.04	45.82±2.15	27.69±0.91
577	C10H14O	1-Cyclohexene-1-carboxAldehyde, 4-(1-methylethenyl)-, (S)-	Aldehyde	18031-40-8	68	79	1207	fresh, green, oily, grassy, fatty, mint, cherry	49.21±3.51	47.16±2.6	44.58±3.55	33.53±4.93	37.54±1.18	26.68±1.6	24.27±1.05	20.3±1.63
578	C15H32	Dodecane, 2,6,10-trimethyl-	Hydrocarbons	3891-98-3	57	71	1366	-	98.97±3.69	126.7±5.83	124.54±14.79	105.32±5.14	264.16±28.56	205.58±22.48	152.65±8.57	201.47±12.88
579	C11H20O2	Hexanoic acid, cyclopentyl ester	Ester	5413-59-2	99	41	1325	-	51.54±3.35	58.61±1.96	44.73±5.74	49.77±1.83	60.87±8.37	72.81±8.23	59.64±0.68	61.97±4.77
580	C11H14O2	Butanoic acid, phenylmethyl ester	Ester	103-37-7	108	91	1347	fresh, fruity, jasmin, apricot, loganberry	252.49±15.45	197.47±10.07	158.91±13.79	85.69±3.22	50.04±6.54	56.37±7.42	42.4±4.29	26.64±1.41
581	C15H24	1,4-Methano-1H-indene, octahydro-4-methyl-8-methylene-7-(1-methylethyl)-, [1S-(1.alpha.,3a.beta.,4.alpha.,7.alpha.,7a.beta.)]-	Terpenoids	3650-28-0	108	41	1396	-	25.94±1.61	19.67±6.8	30.43±4.65	20.49±2.26	15.4±2.36	19.52±2.56	16.41±1.19	21.34±1.85
582	C9H19I	Nonane, 1-iodo-	Halogenated hydrocarbons	4282-42-2	85	71	1342	-	14.87±1.23	18.71±2.46	14.18±2.17	16.42±0.82	20.24±2.63	28.19±2.9	24.16±2.13	25.99±4.08
583	C15H24	.alpha.-Cubebene	Terpenoids	17699-14-8	161	105	1351	herbal, waxy	118.36±4.45	132.48±8.27	243.26±25.9	61.61±4.47	24.56±3.85	20.3±0.45	48.56±5.9	20.98±0.72
584	C11H20O	2-Undecenal	Aldehyde	2463-77-6	70	41	1367	fresh, fruity, orange, peel	11.89±0.72	16.86±0.87	16.49±1.16	14.08±1.91	30.31±3.79	24.1±0.97	18.57±0.88	25.37±1.75
585	C12H20O2	.alpha.-Terpinyl acetate	Ester	80-26-2	136	121	1350	herbal, bergamot, lavender, lime, citrus	29.27±0.8	31.7±1.97	30.26±1.89	35.85±1.88	24.12±2.34	30.54±2.88	25.75±2.67	42.33±1.31
586	C10H12O2	Eugenol	Phenol	97-53-0	164	103	1358	floral, clove	368.82±19.7	353.41±19.83	224.55±23.04	104.72±7.47	20.49±1.28	17.84±4.02	23.7±3.25	16.01±1.37
587	C11H20O	2-Undecenal, E-	Aldehyde	53448-07-0	41	70	1366	fresh, fruity, citrus, orange, peel	63.05±3.69	55.69±3.1	45.16±1.52	36.55±7.58	22.43±4.83	17.68±2.55	14.33±3.18	13.14±2.2
588	C13H22O	1-Oxaspiro[4.5]dec-6-ene, 2,6,10,10-tetramethyl-	Terpenoids	36431-72-8	138	82	1302	tea, herbal, green, wet, tobacco, leaf, metallic, woody, spicy	344.01±12.3	311.65±15.51	726.85±119.23	271.17±6.38	147.05±15.27	133.27±13.19	127.72±8.76	117.17±5.48
589	C11H24O	1-Undecanol	Alcohol	112-42-5	55	69	1371	fresh, waxy, rose, soapy, clean, clothes, floral, citrus	10.3±0.34	17.78±1.02	15.65±0.74	11.14±1.18	28.62±3.9	22.15±2.81	16.19±2	23.22±1.15
590	C11H14O2	Benzene, 1,2-dimethoxy-4-(1-propenyl)-	Aromatics	93-16-3	178	163	1492	spicy, clove, blossom, cartion, woody	987.3±91.15	1266.92±94.58	947±114.22	873.52±75.92	1043.11±84.41	1238.54±226.13	1105.59±141.99	1094.23±99.34
591	C12H22O2	Hexanoic acid, 3-hexenyl ester, (Z)-	Ester	31501-11-8	82	67	1380	fruity, green, waxy, pear, winey, tropical, grassy, pineapple	30555.97±1669.62	34305.74±1320.24	30336.91±2465.57	8536.73±285.94	4803.37±664.11	4502.13±574.79	8123.86±568.61	3734.62±174.11
592	C12H10	Biphenyl	Aromatics	92-52-4	154	153	1381	pungent, rose, green, geranium	156.86±8.64	159.16±7.83	142.4±13.14	68.43±0.95	107.17±16.57	83.95±13.63	78.72±6.92	84.65±2.03
593	C12H20O2	Geranyl acetate	Terpenoids	105-87-3	69	41	1382	lime-like	538.06±28.14	598.89±26.34	543.98±51.47	149.24±1.49	83.23±10.03	67.64±8.64	140.14±11.44	63.14±4.09
594	C11H20O4	Butanoic acid, 2-butoxy-1-methyl-2-oxoethyl ester	Ester	7492-70-8	71	41	1356	creamy, buttery, buttermilk, dairy, cheese	36.22±0.66	47.47±0.49	30.43±2.25	37.56±2.87	74.5±8.4	52.44±6.64	47.39±3.27	59.78±2.31
595	C10H18O4	Diethyl adipate	Ester	141-28-6	111	157	1385	-	40.85±1.5	35.93±2.09	32.06±2.75	17.1±0.66	22.91±2.42	16.93±2.12	16.68±0.27	13.3±0.46
596	C15H24	1H-3a,7-Methanoazulene, 2,3,4,7,8,8a-hexahydro-3,6,8,8-tetramethyl-, (3R,3aS,7S,8aR)-	Terpenoids	65354-33-8	119	93	1389	-	55.7±2.12	50.08±3.85	163.55±18.53	67.11±5.75	44.77±5.22	54.02±5.33	45.28±3.39	74.6±5.86
597	C10H12O2	1-Butanone, 2-hydroxy-1-phenyl-	Ketone	16183-46-3	105	77	1390	-	48.06±1.85	41.47±2.97	97.86±10.42	42.03±1.47	20.4±3.27	20.62±3.07	16.87±1.42	24.55±1.82
598	C12H16O2	Butanoic acid, 2-methyl-, phenylmethyl ester	Ester	56423-40-6	91	192	1392	-	212.53±15.05	141.57±6.1	185.17±16.66	117.34±2.25	82.27±9.83	62.37±7.19	40.53±3	37.05±0.86
599	C8H10O2	1,2-Benzenedimethanol	Alcohol	612-14-6	120	91	1392	-	34.9±0.7	31.21±1.48	59.69±6.25	29.27±0.44	12.31±0.55	13.64±1.4	11.11±1.34	14.74±1.67
600	C15H24	1H-Cyclopropa[a]naphthalene, 1a,2,3,3a,4,5,6,7b-octahydro-1,1,3a,7-tetramethyl-, [1aR-(1a.alpha.,3a.alpha.,7b.alpha.)]-	Terpenoids	489-29-2	189	161	1398	-	38.53±1.24	34.8±1.54	55.6±6.03	32.42±2.29	26.42±4.41	29.64±3.31	30.87±1.85	37.2±0.71
601	C11H16O	Phenol, 4-(1,1-dimethylpropyl)-	Phenol	80-46-6	135	107	1400	-	814.2±55.61	886.7±30.33	915.87±105.3	258.59±9.38	202.94±32.19	75.46±15.92	340.44±43.29	224.15±15.21
602	C10H14N2	1-ButanAmine, N-(2-pyridinylmethylene)-	Heterocyclic compound	7032-24-8	119	92	1401	-	70.97±4.46	78.76±3.94	81.25±9.75	20.76±0.33	14.08±1.86	4.61±0.85	26.08±2.48	16.2±1.79
603	C15H24	Bicyclo[5.2.0]nonane, 2-methylene-4,8,8-trimethyl-4-vinyl-	Terpenoids	242794-76-9	93	133	1407	-	542.06±33.82	594.74±21.95	606.75±66.52	163.21±6.09	133.79±24.17	45.14±7.24	221.81±25.68	145.4±9.53
604	C12H22O	4a(2H)-Naphthalenol, octahydro-4,8a-dimethyl-,(4.alpha.,4a.alpha.,8a.beta.)-	Aromatics	19700-21-1	112	41	1430	fresh, musty, earthy, soil	17.65±1.01	27.29±1.57	21.63±4.24	15.89±0.77	29.03±5.1	29.36±3.27	28.12±3.53	29.36±2.89
605	C13H22O	2-Butanone, 4-(2,6,6-trimethyl-2-cyclohexen-1-yl)-	Ketone	31499-72-6	121	136	1406	woody, floral, berry, orris, powdery, violet, raspberry, fruity	415.41±26.58	461.27±17.75	467.75±54.37	128.2±4.33	104.85±18.67	36.3±7.38	174.78±20.89	115.42±4.25
606	C15H24	1R,4R,7R,11R-1,3,4,7-Tetramethyltricyclo[5.3.1.0(4,11)]undec-2-ene	Terpenoids	137235-59-7	175	189	1416	-	25.08±2.13	16.45±0.84	21.26±2.13	16.23±1.87	22.31±4.22	30.09±6.54	17.96±0.85	15.69±0.73
607	C12H12	Naphthalene, 1,6-dimethyl-	Aromatics	575-43-9	156	141	1422	-	31.51±2.09	30±1.58	26.7±2.4	29.73±0.84	32.27±6.4	30.34±4.14	26.92±2.28	29.99±1.73
608	C13H20O	.alpha.-Ionone	Terpenoids	127-41-3	121	93	1426	sweet, woody, floral, violet, orris, tropical, fruity	101.93±4.31	109.73±5.27	108.92±10.82	131.41±7.09	105.62±13.08	130±15.77	111.54±8.04	188.38±9.17
609	C15H24	Bicyclo[3.1.1]hept-2-ene, 2,6-dimethyl-6-(4-methyl-3-pentenyl)-	Terpenoids	17699-05-7	93	41	1435	-	320.9±22.78	559.22±33.37	571.47±64.86	254.09±7.81	604.24±86.48	550.02±76.5	593.03±59.2	567.81±28.74
610	C15H24	1H-Cyclopropa[a]naphthalene, 1a,2,3,5,6,7,7a,7b-octahydro-1,1,7,7a-tetramethyl-, [1aR-(1a.alpha.,7.alpha.,7a.alpha.,7b.alpha.)]-	Terpenoids	17334-55-3	161	41	1432	-	267.58±16.79	282.73±11.47	268.41±26.57	322.05±19.84	254.16±46.82	320.71±41.48	267.51±23.35	451.78±29.3
611	C15H24	Bicyclo[7.2.0]undec-4-ene, 4,11,11-trimethyl-8-methylene-,[1R-(1R*,4Z,9S*)]-	Terpenoids	118-65-0	41	93	1406	woody, spicy	119.52±7.14	134.69±5.31	137.66±14.37	42.15±1.92	32.57±4.81	17.53±3.88	51.48±5.88	34.91±2.43
612	C15H24	Naphthalene, 1,2,4a,5,6,8a-hexahydro-4,7-dimethyl-1-(1-methylethyl)-,[1R-(1.alpha.,4a.alpha.,8a.alpha.)]-	Terpenoids	17627-24-6	105	161	1440	-	1684.84±83.88	1475.55±75.96	1037.18±116.26	396.36±29.3	203.6±37.31	140.34±22.82	216.45±25.62	80.81±8.87
613	C9H7NO2	2,4-Quinolinediol	Heterocyclic compound	86-95-3	161	119	1442	-	263.08±13.65	320.57±20.18	297.1±33.61	119.97±7.78	40.42±6.16	35.34±5.55	85.02±7.25	58.99±2.97
614	C12H16O2	.beta.-Phenylethyl butyrate	Ester	103-52-6	104	105	1444	musty, sweet, floral, yeast, strawberry	10563.86±709.77	9203.34±454.53	6450.02±723.22	2386.34±106.08	1268.11±216.63	864.2±154.03	1320.04±128.69	475.18±23.65
615	C15H24	(S,1Z,6Z)-8-Isopropyl-1-methyl-5-methylenecyclodeca-1,6-diene	Terpenoids	317819-80-0	161	91	1448	-	28.36±3.27	32.23±3.81	39.86±5.64	13.04±1.39	15.8±3.11	17.59±2.76	18±2.14	11.95±0.74
616	C10H10O2	3-MethoxycinnamAldehyde	Aldehyde	56578-36-0	162	161	1451	-	261.47±23.12	222.12±6.6	223.83±36.39	174.06±0.87	71.53±15.59	47.29±10.64	79.73±6.66	50.08±2.45
617	C8H8O3	Benzoic Acid, 4-methoxy-	Acid	100-09-4	135	152	1452	faint, putrid, sweet, cadaverous	161.57±15.2	134.76±11.64	132.93±24.87	111.28±3.05	47.59±12.01	30.62±7.16	54.52±4.09	34.05±1.19
618	C10H10O4	Dimethyl phthalate	Ester	131-11-3	163	77	1454	-	162.91±12.88	93.53±4.4	78.48±11.21	73.62±10.07	2.54±1.1	1.79±0.48	5.4±1.08	3.26±0.52
619	C15H24	(4aR-trans)-decahydro-4a-methyl-1-methylene-7-(1-methylethylidene)-Naphthalene	Terpenoids	515-17-3	189	133	1479	woody	34.63±3.35	36.42±1.61	56.73±6.1	24.17±0.55	15.26±3.07	15.39±1.86	19.54±2.4	22.18±1.76
620	C13H24O	5,9-Undecadien-2-ol, 6,10-dimethyl-	Alcohol	53837-34-6	109	69	1459	-	608.38±58.75	578.02±42.94	494.45±44.93	418.44±66.84	248.58±15.66	240.38±69.41	253.31±31.04	349.3±96.13
621	C15H24	Valerena-4,7(11)-diene	Terpenoids	351222-66-7	105	204	1460	-	465.19±35.88	395.73±22.78	419.5±67.58	307.91±4.27	116.06±27.33	76.87±11.73	135.09±11.64	85.07±5.57
622	C15H24	(1R,4R,4aS,8aR)-4,7-Dimethyl-1-(prop-1-en-2-yl)-1,2,3,4,4a,5,6,8a-octahydronaphthalene	Terpenoids	92692-39-2	119	121	1458	-	588.16±53.3	500.28±23.73	511.8±80.48	391.98±6.59	144.38±43.55	91.01±15.7	165.57±17.42	97.72±6.16
623	C15H32	Tetradecane, 2-methyl-	Hydrocarbons	1560-95-8	57	71	1463	-	381.14±21.81	425.48±22.8	337.32±62.07	348.89±5.23	490.45±73.7	469.52±60.46	430.71±37.23	453.9±24.13
624	C10H16O2	Iridomyrmecin	Terpenoids	485-43-8	95	109	1463	-	439.05±36.09	422.01±37.38	349.24±27.02	307.23±52.92	181.04±12.14	183.82±54.42	188.02±26.11	254.4±61.22
625	C10H8O2	2H-1-Benzopyran-2-one, 3-methyl-	Heterocyclic compound	2445-82-1	131	160	1490	-	322.8±34.64	329.87±22.93	300.97±25.93	256.14±19.03	234.05±18.51	262.73±48.77	247.82±21.59	255.66±30.78
626	C8H8O3	Ethanone, 1-(2,4-dihydroxyphenyl)-	Ketone	89-84-9	137	152	1276	-	138.02±12.86	130.88±3.64	113.13±11.93	93.87±4.14	90.93±7.97	111.14±8.32	76.23±3.02	110.61±16.68
627	C15H24	Spiro[4.5]dec-7-ene, 1,8-dimethyl-4-(1-methylethenyl)-, [1S-(1.alpha.,4.beta.,5.alpha.)]-	Terpenoids	24048-44-0	119	121	1471	-	54.66±5.42	38.43±1.29	40.05±7.87	41.27±2.36	17.73±5.57	12.38±1.83	15.83±2.47	11.25±0.85
628	C15H24	Eremophilene	Terpenoids	10219-75-7	107	161	1494	-	847.68±70.42	684.26±24.7	735.47±92.08	536.84±9.08	241.83±51.24	166.03±33.26	264.82±25.92	144.79±12.38
629	C15H24	(1S,4aR,7R)-1,4a-Dimethyl-7-(prop-1-en-2-yl)-1,2,3,4,4a,5,6,7-octahydronaphthalene	Terpenoids	52026-55-8	108	91	1447	-	282.47±26.02	270.47±41.81	228.68±34.05	230.85±53.12	137.17±21.27	156.21±53.04	141.25±19.14	242.34±71.01
630	C13H12	1,1'-Biphenyl, 3-methyl-	Aromatics	643-93-6	168	167	1485	green, rose	34.94±3.16	34.09±1.54	28.99±3.56	28.65±1.55	26.29±5.05	27.96±5.3	28.56±4.03	29.86±2.99
631	C8H7NO3	Furo[3,4-c]pyridin-1(3H)-one, 7-hydroxy-6-methyl-	Heterocyclic compound	4753-19-9	165	136	1484	-	424.96±43.65	483.04±75.32	359.92±76.23	332.86±74.12	362.6±25.89	344.57±91.8	345.33±51.06	398.52±63.74
632	C14H26O2	Citronellyl isobutyrate	Ester	97-89-2	81	95	1483	sweet, fruity, floral, geranium, tropical	317.83±25.09	369.62±41.13	312.23±45.41	257.82±38.05	293.27±2.23	307.17±68.74	289.65±35.79	324.96±43.54
633	C12H16O3	2-Phenoxyethyl isobutyrate	Ester	103-60-6	115	71	1488	green, fruity, waxy, apple, nuances	211.83±14.93	246.3±25.99	187.59±26.82	175±28.57	192.02±2.91	208.94±48.17	189.47±23.56	208.96±28.39
634	C10H10N2	Nicotyrine	Heterocyclic compound	487-19-4	158	157	1488	-	20.76±4.12	26.63±1.62	18.62±1.34	18.89±2.33	19.05±1.59	22.08±4.55	20.04±3.43	18.47±1.26
635	C15H24	Bicyclo[7.2.0]undecane, 10,10-dimethyl-2,6-bis(methylene)-, [1S-(1R*,9S*)]-	Terpenoids	136296-38-3	120	41	1489	-	186.26±26.11	201.36±23.04	201.36±21.32	143.86±34.99	143.85±8.36	151.79±37	141.13±17.56	164.14±26.36
636	C15H24	a-Bulnesene	Terpenoids	3691-11-0	107	93	1505	-	13143.84±1011.6	10370.62±506.46	11409.42±1167.6	9641.1±237.84	4771.62±958.57	2384.3±446.8	4260.02±420.71	1774.91±120.66
637	C9H10O2	3-(4-Hydroxyphenyl)propanal	Aldehyde	20238-83-9	107	150	1490	-	698.14±54.68	859.09±96.41	644.04±83.46	589.86±89.54	666.24±12.09	715.36±143.25	666.8±84.04	699.59±80.46
638	C15H24	(1S,5S,6R)-6-Methyl-2-methylene-6-(4-methylpent-3-en-1-yl)bicyclo[3.1.1]heptane	Terpenoids	15438-94-5	69	93	1492	-	223.24±20.06	250.32±27.52	202.37±26.56	183.67±24.68	200.87±4.97	215.1±43.28	201.96±25.21	230.35±28
639	C15H22	(5R,10R)-10-Methyl-6-methylene-2-(propan-2-ylidene)spiro[4.5]dec-7-ene	Terpenoids	28908-27-2	134	91	1495	-	67.31±5.12	53.35±2.11	57.52±5.47	47.64±1.57	20.63±4.72	15.33±1.58	23.13±2.06	11.92±1.29
640	C9H10O3	BenzAldehyde, 3,4-dimethoxy-	Aldehyde	120-14-9	166	165	1489	sweet, woody, vanilla	112.28±10.01	129.52±21.24	92.81±18.32	84.48±18.68	95.58±9.96	92.26±25.72	90.39±9.92	106.45±20.65
641	C15H32	Pentadecane	Hydrocarbons	629-62-9	57	71	1500	waxy	717.11±46.94	751.21±32.99	596.86±68.67	621.85±14.59	989.12±155.34	924.51±137.35	793.41±62.56	885.21±30.69
642	C15H24	Benzene, (1-methyl-1-propylpentyl)-	Aromatics	54932-91-1	105	91	1504	-	7076.43±514.84	5630.78±249.42	6220.76±634.92	5256.61±94.02	2595.65±522.98	1302.06±243.2	2348.42±237.94	991.45±59.11
643	C15H24	1-methyl-4-(1,2,2-trimethylcyclopentyl)cyclohexa-1,3-diene	Terpenoids	29621-78-1	119	204	1509	-	15364.55±1061.93	12058.57±548.67	13293.83±1394.11	11213.63±264.44	5513.21±1100.91	2761.56±522.23	4948.45±498.25	2050.02±138.66
644	C14H24O2	Geranyl isobutyrate	Ester	2345-26-8	69	68	1514	sweet, floral, fruity, green, peach, apricot, rose	7966.11±533.01	6351.57±322.31	6902.81±734.06	5833.49±107.71	2921.95±600.77	1466.56±268.86	2598.14±275.78	1112.2±58.44
645	C14H22O	.alpha.-Irone	Terpenoids	79-69-6	121	93	1526	orris, floral, berry, violet, woody, powdery	69.68±5.31	67.12±3.48	62.51±8.54	60.26±2.18	35.95±8.02	50.07±11.86	41.19±1.65	77.87±3.33
646	C14H24O	2,4,4-Trimethyl-3-(3-methylbutyl)cyclohex-2-enone	Ketone	88725-82-0	137	109	1520	-	1245.84±87.01	1127.08±53.49	959.08±90.06	1362.31±85.67	713.96±45.49	623.16±125.75	701.24±104.16	648.18±42.55
647	C10H14N2	Anabasine	Heterocyclic compound	494-52-0	84	105	1514	-	88±7.75	77.38±5.79	79.77±9.16	69.98±0.44	39.6±8.33	19.31±0.74	37.25±2.2	14.35±1.66
648	C14H26O2	Citronellyl butyrate	Ester	141-16-2	81	95	1529	sweet, fruity, floral, tropical, green, geranium, waxy	222.05±14.27	199.89±8.6	218.21±24.01	215.27±11.52	100.03±7.77	85.69±17.33	105.75±16.23	93.7±1.71
649	C15H26O2	Bornyl isovalerate	Ester	76-50-6	57	85	1484	valerian, camphor, tropical	350.21±25.47	295.93±12.46	227.66±15.01	225.02±17.16	191.3±29.32	163.89±26.01	153.01±15.07	160.23±15.76
650	C15H24	(E)-1-Methyl-4-(6-methylhept-5-en-2-ylidene)cyclohex-1-ene	Terpenoids	53585-13-0	93	107	1533	-	232.52±19.64	197.88±8.93	213.4±29.73	168.57±4.25	68.41±14.61	43.04±7.31	74.69±8.15	44.71±2.26
651	C15H24O	(2S,3S,6S)-6-Isopropyl-3-methyl-2-(prop-1-en-2-yl)-3-vinylcyclohexanone	Terpenoids	21698-44-2	150	69	1503	-	1089.44±67.94	927±13.47	1191.09±150.02	482.26±44.67	200.71±18.24	213.17±55.37	306.43±42.47	188.11±15.45
652	C15H24O	Farnesene epoxide, E-	Terpenoids	83637-40-5	41	119	1624	-	33.58±6.97	25.64±3.31	30.58±6.64	24.71±1.52	11.34±2.76	4.19±0.98	8.92±1.25	4.73±1.5
653	C16H34	Pentadecane, 4-methyl-	Hydrocarbons	2801-87-8	71	43	1556	-	59.64±4.49	70.36±5.96	59.31±14.01	65.14±1.49	92.43±15.96	97.72±11.27	85.19±4.45	114.64±2.73
654	C15H22	Benzene, 1-methyl-4-(1,2,2-trimethylcyclopentyl)-, (R)-	Terpenoids	16982-00-6	132	131	1505	-	140.52±11.23	110±6	118.66±11.67	105.31±2.85	52.13±10.82	27.78±5.27	47.44±6.55	19.81±1.56
655	C13H18O2	Benzoic acid, hexyl ester	Ester	6789-88-4	105	123	1580	fresh, balsam, sappy, clean, woody	1115.29±14.4	907.09±40.46	759.07±90.08	1100.94±25.56	1236.37±206.4	993.35±197.7	481.84±76.09	441.4±28.02
656	C6H10N4	Pentylenetetrazol	Heterocyclic compound	54-95-5	55	82	1560	-	4371.65±195.55	3862.73±153.57	3582.26±477.67	2468.31±91.41	982.33±245.32	592.68±136.62	1139.32±160.11	619.88±48.38
657	C14H26O2	Octanoic acid, 3-hexenyl ester, (Z)-	Ester	61444-41-5	82	67	1588	green, leafy, orchid, kiwi, metallic, fruity, asparagus, lettuce	48.71±3.44	45.55±3.23	36.22±2.45	50.53±3.65	67.79±10.03	70.5±13.93	40.56±9.25	40.88±5.8
658	C14H28O2	Octanoic acid, hexyl ester	Ester	1117-55-1	145	84	1581	fruity, green, waxy, berry, apple, ester	100.69±8.95	107.62±4.37	80.17±6.79	38.44±0.5	135.52±24.43	70.75±12.18	86.31±5.75	29.54±1.55
659	C15H26O	(2E,4S,7E)-4-Isopropyl-1,7-dimethylcyclodeca-2,7-dienol	Alcohol	198991-79-6	81	123	1574	-	9505.39±475.47	8198.9±318.5	7621.63±1010.69	5213.8±193.88	1988.39±502.57	1200.04±289.86	2306.07±303.6	1239.22±102.8
660	C13H16O2	1,3-Pentanedione, 4,4-dimethyl-1-phenyl-	Ketone	13988-67-5	147	69	1578	-	1592.77±72.36	1362.18±47.44	1276.64±166.36	859.42±34.75	321.26±79.98	195.81±47.75	380.35±49.29	200.49±15.35
661	C5H5N5	1H-Pyrazolo[3,4-d]pyrimidin-4-amine	Heterocyclic compound	2380-63-4	135	108	1595	-	373.06±27.12	325.89±18.59	327.88±42.14	287.3±1.67	194.59±35.67	152±20.18	189.15±14.59	165.09±8.98
662	C15H26O2	Butanoic acid, 2-methyl-, 3,7-dimethyl-2,6-octadienyl ester, (E)-	Ester	68705-63-5	69	57	1596	fruity, apple, rose	69.77±3.75	62.85±2.65	54.35±8.6	52.94±3.36	65.15±10.34	57.65±9.16	52.89±4.09	54.19±3.52
663	C14H20O	(3aR,6R,8aR)-7,7-Dimethyl-8-methylenehexahydro-1H-3a,6-methanoazulen-3(2H)-one	Ester	30557-76-7	119	91	1605	vetiver, woody	90.94±5.18	74.37±6.72	71.51±8.14	45.33±4.49	19.99±4.48	9.91±0.99	19.62±2.43	10.61±3.01
664	C15H24O	Salvial-4(14)-en-1-one	Terpenoids	73809-82-2	123	81	1595	-	1412.25±94.53	1116.87±53.64	963.72±101.82	1331.23±14.83	1511.3±266.29	1186.41±224.92	608.78±77.44	525.15±27.79
665	C15H16	Methane, di-p-tolyl-	Aromatics	4957-14-6	181	196	1693	-	29.91±2.21	32.11±1.99	27.74±3.3	28.03±1.3	31.83±3.74	32.36±7.21	29.54±4.62	34.05±0.83
666	C14H20O2	2,5-Cyclohexadiene-1,4-dione, 2,6-bis(1,1-dimethylethyl)-	Ketone	719-22-2	177	220	1472	-	50.79±4.41	57.85±2.04	54.6±5.41	53.75±1.71	63.52±8.12	68.47±11.14	64.88±7.25	67.63±3.74
667	C15H26O	.tau.-Muurolol	Terpenoids	19912-62-0	95	121	1642	herbal, spicy, honey	100.36±6.05	108.02±8.45	104.39±11.37	94.8±6.32	87.43±14.78	100.83±13.01	95.79±9.81	126.12±7.84
668	C17H36	Hexadecane, 2-methyl-	Hydrocarbons	1560-92-5	57	71	1664	-	24.11±2.2	24.16±2.18	20.54±1.78	17.01±1.78	24.72±4.73	23.43±3.27	21.25±2.67	23.78±2.58
669	C14H18O	1,2,3,4-Tetrahydro-3-isopropyl-5-methyl-1-oxonaphthalene	Ketone	29107-42-4	159	202	1647	-	29.95±1.75	34.51±4.36	33.96±4.94	25.06±1.13	23.36±3.55	26.77±5.28	24.65±1.7	30.5±1.45
670	C13H22O3	Cyclopentaneacetic acid, 3-oxo-2-pentyl-, methyl ester	Ester	24851-98-7	83	82	1656	floral, oily, jasmin, green, lactonic, tropical, tural	555.61±42.51	316.93±19.15	425.21±67.26	112.59±5.77	53.36±0.63	39.98±16.23	94.75±17.39	35.84±6.96
671	C15H26O	.beta.-Acorenol	Terpenoids	28400-11-5	119	93	1649	-	54.26±2.69	56.64±0.19	76.53±7.97	49.29±2.43	40.27±6.75	43.6±6.26	44.8±3.97	54.18±2.95
672	C14H14O	Benzene, 1,1'-[oxybis(methylene)]bis-	Aromatics	103-50-4	92	91	1650	fruity, cherry, fungal, plastic, mushroom	33±0.22	37.37±3.31	37.59±4.48	35.67±2.35	37.13±6.04	41.63±6.26	38.27±4.52	52.41±1.51
673	C12H14O2	3-Butylisobenzofuran-1(3H)-one	Heterocyclic compound	6066-49-5	133	105	1656	herbal, phenolic, celery	219.13±15.98	142.02±11.35	177.86±19.54	69.08±4.59	46.26±2.96	35.26±10.35	54.79±12.79	46.95±9.68
674	C14H20O2	Hexanoic acid, 2-phenylethyl ester	Ester	6290-37-5	104	105	1650	sweet, honey, floral, waxy, woody, sweaty, green, ba--, pineapple	810.16±57.77	707.71±23.95	611.22±66.56	337.42±10.29	171.99±25.48	89.78±19.31	146.19±23.01	54±3.91
675	C15H26O2	Citronellyl tiglate	Terpenoids	24717-85-9	81	83	1658	rose, fruity, floral, geranium, leafy, tea	121.33±7.87	79.92±5.57	106.28±16.58	32.83±2.58	21.69±1.51	19.71±3.29	30.64±4.61	19.83±1.71
676	C15H26O	(1R,4R)-1-methyl-4-(6-Methylhept-5-en-2-yl)cyclohex-2-enol	Terpenoids	58334-55-7	69	119	1616	ginger, metal	26.84±1.36	28.48±1.53	25.3±2.6	17.41±2.63	21.67±1.23	18.99±5.61	22.57±3.35	26.38±3.2
677	C15H26O	4,8-Methanoazulen-9-ol, decahydro-2,2,4,8-tetramethyl-, stereoisomer	Terpenoids	4586-22-5	109	135	1566	woody, spicy, earthy	6593.88±311.87	5777.98±191.81	5304.16±690.35	3548.18±124.78	1341.17±330.41	800.86±197.61	1558.66±193.69	814.23±71.36
678	C17H36	Heptadecane	Hydrocarbons	629-78-7	57	71	1700	alkane	67±5.14	63.01±3.88	53.42±10.56	50.89±3.37	72.41±11.73	71.34±16.77	48.72±4.39	62.01±6.25
679	C12H22O2	.delta.-Dodecalactone	Ester	713-95-1	99	71	1720	peachy, oily, creamy, soapy	24.34±2.18	28.51±1.67	25.03±3.89	19.46±2.35	34.33±3.79	29.9±4.51	28.16±2.61	38.74±1.24
680	C10H18O	(E)-2-Decenal	Aldehyde	3913-81-3	83	41	1263	waxy, fatty, earthy, green, cilantro, mushroom, aldehydic, fried, chicken, fat, tallow	224.37±30	159.7±4.09	147.94±21.62	175.75±45.31	101.49±6.64	140.82±8.88	93.44±18.36	85.1±20.57

## Sheet: S3
Table S3. The headspace solid-phase micro extraction (HS-SPME) and gas chromatography-mass spectrometry (GC-MS) conditions
Instrument	Model
GC-MS	8890-5977B (Agilent J&W Scientific, Folsom, CA, USA)
Solid phase microextraction unit	SPME AllowCond (CTC Analytics AG, Zwingen, Switzerland)
Incubation unit	Fiber Conditioning Station (CTC Analytics AG)
Capillary column	DB-5MS (30 m x 0.25 mm x 0.25 μm) (Agilent J&W Scientific)
Extraction head	120 μm DVB/CAR/ PDMS (Agilent J&W Scientific)
HS-SPME condition	Parameter
Preparation of extraction head	Shake for 5 min at a constant temperature of 100 ℃
The incubate time of extraction head	250 °C for 10 min under Fiber Conditioning Station (before absorb the volatiles)
Extraction time	15 min
Resolution time	5 min at a constant temperature of 250 ℃
Chromatography condition	Parameter
Carrier gas	Helium (purity ≥ 99.999%)
Column flow	1.2 mL/min
Injector temperature	250 °C
Front inlet mode	Splitless
Solvent delay	3.5 min
Oven temperature ramp	1) 40°C hold on 3.5 min; 2) raised to 100°C at a rate of 10 °C/min; 3) raised to 180°C at a rate of 7 °C/min; 4) raised to 280°C at a rate of 25 °C/min; 5) hold for 5 min
Mass condition	Parameter
Ion source temperature	230°C
Quad temperature	150°C
Front Injection temperature	280°C
Electron energy	70eV
Transfer line temperature	280°C
Scan mode	Scan
The range of mass scan	m/z 50-500 amu

## Sheet: S4
Table S4 PLS-DA modle for the VOCs of 'Rougui' PWRTs yeild the components with VIP >1
Compounds	CAS	Class	VIP
Indole	120-72-9	Heterocyclic compound	17.8574
2-Methyl-7-exo-vinylbicyclo[4.2.0]oct-1(2)-ene	107914-89-6	Hydrocarbons	12.2576
Hexanoic acid, 3-hexenyl ester, (Z)-	31501-11-8	Ester	7.70756
Benzene, (2-nitroethyl)-	6125-24-2	Aromatics	5.72335
Hexanoic acid, 5-hexenyl ester	108058-81-7	Ester	5.42885
Hotrienol	20053-88-7	Alcohol	3.30478
1,3-Dioxolane-2,2-diethanol	5694-95-1	Alcohol	2.80268
.beta.-Phenylethyl butyrate	103-52-6	Ester	2.72114
Benzene, n-butyl-	104-51-8	Aromatics	2.67129
Butanoic acid, 3,7-dimethyl-2,6-octadienyl ester, (E)-	106-29-6	Ester	2.49555
Methyl 6,6-dimethylbicyclo[3.1.1]hept-2-ene-2-carboxylate	30649-97-9	Ester	1.99058
Acetic acid, 2-phenylethyl ester	103-45-7	Ester	1.79033
Ledol	577-27-5	Terpenoids	1.61763
Pyrazine, (2-methylpropyl)-	29460-92-2	Heterocyclic compound	1.47522
7-Octen-2-ol, 2,6-dimethyl-	18479-58-8	Terpenoids	1.4734
2H-Pyran-2-one, tetrahydro-6-pentyl-	705-86-2	Ester	1.46027
7-Oxabicyclo[4.1.0]heptan-2-one, 6-methyl-3-(1-methylethyl)-	5286-38-4	Ketone	1.42654
Pentanoic acid, 1-ethenyl-1,5-dimethyl-4-hexenyl ester	10471-96-2	Ester	1.33521
Hexanoic Acid	142-62-1	Acid	1.23722
3-Cyclopentyl-1-propanol	767-05-5	Alcohol	1.15751
2-Propenal, 3-(2-furanyl)-	623-30-3	Heterocyclic compound	1.13755
(2E,4S,7E)-4-Isopropyl-1,7-dimethylcyclodeca-2,7-dienol	198991-79-6	Alcohol	1.13284
trans-Sabinene hydrate	17699-16-0	Terpenoids	1.12039
Butanoic acid, 3-hexenyl ester, (E)-	53398-84-8	Ester	1.10135
Linalool	78-70-6	Terpenoids	1.06336
(3R,6S)-2,2,6-Trimethyl-6-vinyltetrahydro-2H-pyran-3-ol	39028-58-5	Heterocyclic compound	1.0545
2H-Pyran-3-ol, 6-ethenyltetrahydro-2,2,6-trimethyl-	14049-11-7	Heterocyclic compound	1.05439
2-Furanmethanol, 5-ethenyltetrahydro-.alpha.,5-dimethyl-	104188-13-8	Heterocyclic compound	1.04826
Butanoic acid, 3-hexenyl ester, (Z)-	16491-36-4	Ester	1.03921

## Sheet: S5
Table S5 PLS-DA modle for the VOCs of 'Shuixian' PWRTs yeild the components with VIP >1
Compounds	CAS	Class	VIP
Indole	120-72-9	Heterocyclic compound	17.5699
2-Methyl-7-exo-vinylbicyclo[4.2.0]oct-1(2)-ene	107914-89-6	Hydrocarbons	14.2868
Benzene, n-butyl-	104-51-8	Aromatics	5.35772
Pentanoic acid, 1-ethenyl-1,5-dimethyl-4-hexenyl ester	10471-96-2	Ester	5.0593
Benzene, (2-nitroethyl)-	6125-24-2	Aromatics	3.61255
Hexanoic acid, 3-hexenyl ester, (Z)-	31501-11-8	Ester	3.18768
1-methyl-4-(1,2,2-trimethylcyclopentyl)cyclohexa-1,3-diene	29621-78-1	Terpenoids	3.16159
a-Bulnesene	3691-11-0	Terpenoids	2.72581
1,3-Dioxolane-2,2-diethanol	5694-95-1	Alcohol	2.70315
Benzyl Alcohol	100-51-6	Alcohol	2.66697
5-Hepten-2-one, 6-methyl-	110-93-0	Ketone	2.58166
Hexanoic acid, 5-hexenyl ester	108058-81-7	Ester	2.28847
Butanoic acid, 3,7-dimethyl-2,6-octadienyl ester, (E)-	106-29-6	Ester	2.17668
BenzAldehyde	100-52-7	Aldehyde	2.16463
Geranyl isobutyrate	2345-26-8	Ester	1.64739
Benzene, (1-methyl-1-propylpentyl)-	54932-91-1	Aromatics	1.47397
1H-Pyrrole-3-carbonitrile	7126-38-7	Heterocyclic compound	1.393
Hexanoic Acid	142-62-1	Acid	1.39279
2-Propenal, 3-(2-furanyl)-	623-30-3	Heterocyclic compound	1.3395
Hotrienol	20053-88-7	Alcohol	1.31663
Ledol	577-27-5	Terpenoids	1.28549
Methyl 6,6-dimethylbicyclo[3.1.1]hept-2-ene-2-carboxylate	30649-97-9	Ester	1.25384
Butanoic acid, 2-methyl-, hexyl ester	10032-15-2	Ester	1.01179

## Sheet: S6
Table S6 The odor activity values (OAVs) of differential volatile organic compounds
Compound	CAS	Odor threshold (μg kg-1)	OAV
			ZR	BR	GR	WR	ZS	BS	GS	WS
Furan, 2-pentyl-	3777-69-3	4.8	416.022	411.531	420.76	307.82	418.703	390.379	303.285	260.602
2-Methyl-1,3-dithiacyclopentane	5616-51-3	20	6.05109	4.49416	4.73156	4.64938	4.2258	6.04486	2.6981	2.87483
Pyrazine, trimethyl-	14667-55-1	350.12	1.14606	1.67464	1.85468	0.116037	0.152213	0.48765	0.0927033	0.0950788
Cyclohexene, 1-methyl-4-(1-methylethylidene)-	586-62-9	200	10.0455	7.62505	11.5433	5.01881	3.90138	3.6603	3.79265	3.62474
2-Hexanone	591-78-6	560	0.306548	0.280442	0.263906	0.196866	0.13462	0.133469	0.123687	0.0795431
1,3,6-Octatriene, 3,7-dimethyl-, (Z)-	3338-55-4	34	16.0166	11.9995	13.5198	11.4193	6.24311	8.18086	5.63503	6.47354
3-Penten-2-one, 4-methyl-	141-79-7	4000	0.413682	0.292933	0.306469	0.225764	0.152218	0.235314	0.146338	0.145531
1-Heptanol	111-70-6	200	1.03559	0.910808	0.987209	0.684954	0.889812	1.4551	1.29662	0.707852
6-Nonenal, (E)-	2277-20-5	0.07	13329.2	9899.05	10761.4	8970.02	1741.35	1684.93	2126.38	1104.47
Octane	111-65-9	940	0.221036	0.199216	0.184835	0.145667	0.13286	0.152893	0.129829	0.0983308
Hexanal	66-25-1	7.5	162.146	155.702	141.32	107.75	71.7055	65.0647	58.9174	40.5035
.alpha.-Phellandrene 1	99-83-2	40	2.88436	2.19524	2.39514	2.00695	1.15304	1.77367	1.02054	1.10925
3-Carene	13466-78-9	770	0.0199715	0.0285404	0.0246656	0.0223782	0.0194783	0.0374301	0.0149147	0.0171522
D-Limonene	5989-27-5	34	16.8329	15.513	15.4991	15.3491	12.7318	13.066	9.94317	12.284
Citronellal	106-23-0	100	0.722456	0.66944	0.585961	0.396291	0.352618	0.30432	0.237375	0.189984
Benzoic acid, ethyl ester	93-89-0	575	0.107261	0.103284	0.096153	0.039852	0.047431	0.0278819	0.0524693	0.0241797
2-Hexanol	626-93-7	6700	0.0398585	0.0384386	0.0349654	0.0273857	0.0197436	0.018117	0.0165801	0.0120733
Benzene, 1,3-dimethyl-	108-38-3	5500	0.142868	0.178605	0.139234	0.156764	0.273412	0.209633	0.191212	0.230565
Furan, 2-propyl-	4229-91-8	200	0.273703	0.246286	0.231921	0.166555	0.109686	0.10787	0.0906058	0.067747
Acetic acid, heptyl ester	112-06-1	90	0.433509	0.456096	0.41158	0.200834	0.296875	0.201345	0.171759	0.149739
Pyridine, 2,3,4,5-tetrahydro-	505-18-0	302	0.98758	0.9688	0.899847	1.12943	0.757608	0.750381	0.677419	0.779287
1,3-Cyclohexadiene, 1-methyl-4-(1-methylethyl)-	99-86-5	80	1.90396	1.44412	1.4986	1.43222	0.675177	1.00693	0.597985	0.728637
Pyrrole	109-97-7	20000	0.000765616	0.000771249	0.000848009	0.000703518	0.00119785	0.0010332	0.000879262	0.000660076
Isobutyl acetate	110-19-0	25	88.9444	88.7243	88.1965	88.2781	85.902	86.483	85.5401	85.0422
Cyclopentanol	96-41-3	125	3.15308	3.79836	3.87201	3.71458	2.17269	3.45351	3.23999	2.78138
Thiazole, 2,4,5-trimethyl-	13623-11-5	45	1.30436	1.49824	1.57023	1.74195	1.38343	0.622176	0.795622	0.463336
Pyrazine, (2-methylpropyl)-	29460-92-2	400	24.5695	19.4446	20.8452	8.88692	3.0196	2.62658	3.14422	2.78643
Heptanoic Acid	111-14-8	640	0.863626	0.716683	0.770353	0.354192	0.195207	0.198197	0.233395	0.186098
Butanoic acid, 3-hexenyl ester, (Z)-	16491-36-4	500	7.97756	8.9266	7.38002	2.35478	0.684325	0.787606	1.18038	0.658561
3-Methyl-2-butene-1-thiol	5287-45-6	0.0003	484091	419023	409359	377991	321646	347135	286047	232070
1-Hexanol	111-27-3	5.6	136.616	122.003	120.931	62.0764	111.919	83.2501	93.2457	59.9408
3-Hexanone, 2,2-dimethyl-	5405-79-8	0.5	862.131	641.067	564.494	345.868	550.735	562.688	660.895	402.952
1H-Pyrrole-2-carboxAldehyde	1003-29-8	65000	0.00940303	0.00817348	0.00696731	0.00697516	0.0124426	0.0322738	0.00627977	0.00616908
Hexanoic Acid	142-62-1	1500	6.45724	7.86685	8.29474	4.53656	5.6854	6.51823	6.44774	4.63016
2-Nonenal, (E)-	18829-56-6	0.065	19853.3	20464.3	20869.3	20529.7	19390.4	19040.4	19334.8	19325.4
4-Methylthiazole	693-95-8	55	4.75334	4.36435	4.22644	4.75511	5.55916	5.60321	5.49576	6.03934
2-Hexenal, (E)-	6728-26-3	398.1	2.38845	2.37021	2.01974	1.1509	1.3357	1.10503	1.54959	1.1373
Butanoic acid, 3-methyl-, ethyl ester	108-64-5	0.01	3338.24	3202.3	2565.73	3358.74	2711.85	2999.78	3263.58	3080.89
Benzyl Alcohol	100-51-6	5500	1.4302	1.38336	1.31689	1.13112	1.08842	0.967977	0.673635	0.529
Butanoic Acid, 3-methylbutyl ester	106-27-4	15	5.19867	5.35668	4.11118	4.60325	3.6389	3.31521	3.25505	3.50257
L-.alpha.-Terpineol	10482-56-1	9180	0.0323681	0.0298255	0.0312218	0.0297308	0.0160909	0.0195782	0.0173062	0.0155998
.beta.-Myrcene	123-35-3	1.2	256.538	211.076	199.108	163.306	114.266	161.361	103.549	116.002
Ethylbenzene	100-41-4	2205.25	0.0900072	0.116839	0.0882733	0.101554	0.179954	0.141064	0.129364	0.157529
Octanoic acid, methyl ester	111-11-5	200	0.209871	0.227314	0.337231	0.117941	0.173325	0.218503	0.191842	0.0813016
3-Methylheptyl acetate	72218-58-7	0.5	325.962	222.919	265.317	243.121	65.3761	67.8794	60.8615	51.226
Formic acid, 2-phenylethyl ester	104-62-1	270	0.930738	0.8974	0.771529	0.361039	0.304346	0.251203	0.247824	0.118723
3,6-Dimethyl-2,3,3a,4,5,7a-hexahydrobenzofuran	70786-44-6	30	1.43384	1.4173	1.41126	1.40215	0.661911	0.806077	0.604783	0.564187
2-Octanol	123-96-6	7.8	34.8972	51.6387	57.3394	16.8712	12.0977	14.8237	19.2248	12.784
(E)-2-Octenal	2548-87-0	61	2.28533	2.35286	2.079	2.34851	1.48981	0.98191	1.12615	1.10701
trans,cis-2,6-Nonadien-1-ol	28069-72-9	1	660.962	515.818	572.171	300.084	123.743	74.8385	130.144	106.597
Decane	124-18-5	10000	0.0161537	0.0160274	0.0144599	0.0174518	0.0207064	0.0228221	0.0244235	0.0188554
Furaneol	3658-77-3	40	99.8132	105.886	110.214	108.248	104.579	101.458	100.397	102.834
2-Thiophenemethanethiol	6258-63-5	0.04	2416.97	1984.58	2149.12	1605.08	1807.58	1401.39	927.48	1483.04
2-Acetyl-3-methylpyrazine	23787-80-6	20	9.47539	3.75984	4.80573	2.64202	8.54587	46.2905	2.66714	3.25813
Pyrazine, 3-ethyl-2,5-dimethyl-	13360-65-1	25	9.22569	2.46974	3.35998	1.80805	8.10531	48.7712	1.96218	2.9848
Phenol, 3-methyl-	108-39-4	31	4.83039	4.00385	3.93168	2.9969	2.21329	3.93768	1.99512	1.91294
Hotrienol	20053-88-7	110	226.747	150.388	184.995	88.2732	46.9887	42.5176	41.1361	32.7771
Benzoic acid, methyl ester	93-58-3	73	13.5786	10.4599	11.3565	7.68693	2.22518	2.88446	2.78895	3.12661
Thujone	546-80-5	360	0.31923	0.267747	0.297083	0.254765	0.176304	0.143431	0.120764	0.119266
Butanoic acid, 3-methyl-, 3-methylbutyl ester	659-70-1	20	47.6467	36.2272	43.0908	29.2707	27.8785	26.3909	16.3618	25.2719
Phenol, 3,5-dimethyl-	108-68-9	5000	0.00586758	0.00778356	0.00678333	0.00399704	0.00495029	0.00463197	0.00552085	0.0034345
1-Nonanol	143-08-8	2	452.209	528.725	477.826	440.621	471.869	442.288	420.027	483.342
Levomenthol	2216-51-5	950	0.904198	0.763849	0.836913	0.455571	0.164373	0.13626	0.191404	0.146689
Hexanoic acid, butyl ester	626-82-4	10000	0.11601	0.101553	0.0792652	0.031459	0.0191488	0.019404	0.0240847	0.0133232
2(5H)-Furanone, 5-ethyl-3-hydroxy-4-methyl-	698-10-2	93	16.6393	17.1122	16.5079	16.2285	14.8937	14.3719	14.7865	14.7511
2-Methyl-3-furanthiol	28588-74-1	0.007	549415	521079	422992	533006	448374	499392	530400	485851
Heptanal	111-71-7	10	16.6262	17.637	16.9367	12.7102	10.4569	11.2071	9.91155	7.82216
.alpha.-Pinene	80-56-8	41	0.71107	0.764367	0.945468	0.945206	6.26836	1.0358	1.08206	0.87916
Pyrazine, methoxy-	3149-28-8	400	0.235957	0.123191	0.165933	0.143171	0.153136	0.651782	0.107034	0.124818
2-Heptanone	110-43-0	680	1.01837	0.842215	0.909858	0.806231	0.764404	1.15144	1.118	0.661165
Pyrazine, 2,3-dimethyl-	5910-89-4	800	0.0253197	0.0149122	0.0145229	0.00790595	0.0281779	0.105657	0.0137107	0.0137752
Ethanone, 1-(2-furanyl)-	1192-62-7	15025	0.0152031	0.0103339	0.0120715	0.00972509	0.01058	0.0341858	0.00751062	0.00779285
Pyrazine, ethyl-	13925-00-3	430000	0.000758409	0.000176882	0.000202324	0.000156448	0.000477065	0.0024846	0.000152448	0.000133623
Acetic acid, pentyl ester	628-63-7	80	0.574364	0.416364	0.452848	0.336359	0.36513	0.575176	0.333513	0.224257
Benzene, 1,2,4-trimethyl-	95-63-6	260	0.312421	0.275722	0.275624	0.278289	0.314859	0.401376	0.23049	0.257341
Pentanoic Acid, 2-methyl-	97-61-0	9300	0.0689005	0.0707255	0.0681694	0.0587774	0.0518698	0.0503015	0.0434235	0.0306533
BenzAldehyde	100-52-7	750.89	10.9502	11.3771	10.8493	9.25853	8.28662	7.88643	6.80162	4.63658
.beta.-Pinene	127-91-3	36100	0.0309405	0.0355179	0.0367807	0.0412923	0.0333923	0.0147055	0.0190689	0.0112262
1-Octen-3-ol	3391-86-4	1.5	789.983	662.112	744.456	744.093	562.462	644.732	599.306	464.238
2-Octanone	111-13-7	50.2	0.661653	0.530688	0.621173	0.512102	0.469297	0.714488	0.651524	0.381634
Hexanoic acid, methyl ester	106-70-7	70	3.82847	2.06079	2.21933	1.0806	1.226	2.50702	1.58863	0.711023
Benzene, 1-methoxy-2-methyl-	578-58-5	300	0.456087	0.0999062	0.16379	0.0978674	0.274645	2.60696	0.0765919	0.146275
Butanoic acid, 2-methyl-, 2-methylpropyl ester	2445-67-2	43	7.34077	11.293	8.54638	1.88927	1.53363	1.61641	1.2454	1.23084
3-Hexen-1-ol, acetate, (E)-	3681-82-1	870	0.249464	0.213687	0.1625	0.121645	0.0346049	0.0363144	0.0326334	0.0307965
3-Hexen-1-ol, acetate, (Z)-	3681-71-8	31	14.3859	19.0076	16.1878	15.2118	8.94203	10.3883	9.13783	8.70046
3-Octen-2-one	1669-44-9	140	3.12363	3.40747	3.2396	2.80006	2.8021	2.21005	2.33187	1.76794
Ethanone, 1-(1H-pyrrol-2-yl)-	1072-83-9	100000	0.0148251	0.00588285	0.00727872	0.00480347	0.00821418	0.0266836	0.00524065	0.00686439
Benzenemethanol, .alpha.-methyl-	98-85-1	479	0.392319	0.285065	0.294226	0.27946	0.101774	0.13179	0.0971539	0.338424
2-Ethoxy-3-methylpyrazine	32737-14-7	0.8	331.472	360.616	380.254	356.078	340.279	339.268	339.284	340.548
1-Octanol	111-87-5	54	7.04675	5.98039	6.47697	3.13461	1.6228	1.77282	2.09785	1.69882
3,5-Octadien-2-one, (E,E)-	30086-02-3	100	16.5263	13.673	14.4698	7.27232	2.76292	2.40121	2.82243	2.49378
Pyrazine, 2-ethyl-3,5-dimethyl-	13925-07-0	0.04	728.525	79.0109	201.205	137.193	657.089	5312.16	147.53	278.255
2,3-Dimethyl-5-ethylpyrazine	15707-34-3	530	0.0441694	0.0242429	0.035276	0.0187622	0.0157484	0.115051	0.0120565	0.0135041
Maltol	118-71-8	1240	0.0622857	0.0476628	0.047822	0.0477573	0.0519385	0.055031	0.0485055	0.060129
Linalool	78-70-6	1.5	7911.46	6139.81	6615.93	4524.49	1529.1	1946.81	1804.22	2035
Heptanoic acid, ethyl ester	106-30-9	1.9	8.89572	8.2935	9.2603	8.31164	6.16691	6.20031	6.43595	5.41269
2-Octen-1-ol, (E)-	18409-17-1	20	8.2527	6.96096	7.3506	7.90596	8.68345	9.14607	8.20171	6.86444
trans-Sabinene hydrate	17699-16-0	55000	0.13619	0.107005	0.115129	0.049111	0.0167828	0.0147113	0.0175684	0.0153926
Benzene, 1-methyl-4-(1-methylethenyl)-	1195-32-0	85	1.72476	1.2894	1.52889	1.27453	0.96934	0.966747	0.620418	0.736407
2,6,6-Trimethyl-2-cyclohexene-1,4-dione	1125-21-9	350	0.214933	0.229934	0.241537	0.222374	0.228124	0.27756	0.201512	0.193353
2-Nonenal	2463-53-8	0.5	164.086	198.847	171.612	194.554	208.078	204.327	199.259	207.822
Acetic acid, phenylmethyl ester	140-11-4	270	0.821244	0.759747	0.637305	0.470351	0.457735	0.533967	0.306707	0.283595
Bicyclo[2.2.1]heptan-2-ol, 1,7,7-trimethyl-, (1S-endo)-	464-45-9	80	11.9883	9.62922	10.8187	5.13572	1.86899	0.737245	1.57262	1.34491
trans-Linalool oxide (furanoid)	34995-77-2	60	45.3923	34.6984	52.9321	20.8005	18.2525	16.9023	17.9359	16.5512
2-Nonen-1-ol, (E)-	31502-14-4	209	7.42178	8.52341	7.77102	7.03037	7.96922	7.46585	6.81574	7.78698
Butanoic acid, hexyl ester	2639-63-6	203	11.9621	10.4287	7.86782	3.03365	1.5717	1.74801	2.22005	1.11968
2-Nonanol	628-99-9	58	3.44641	2.68427	3.1509	2.2165	2.26985	2.12896	1.27491	2.08522
Phenol, 2-methyl-	95-48-7	1400	0.379435	0.188806	0.242728	0.140914	0.38925	1.08725	0.270753	0.242475
.alpha.-Terpineol	98-55-5	300	0.225099	0.236592	0.22341	0.111098	0.0811819	0.0194208	0.0542396	0.0542416
2-hydroxy-BenzAldehyde	90-02-8	340	0.337786	0.401963	0.407262	0.458419	0.296119	0.317263	0.216054	0.232894
5,9-Undecadien-2-one, 6,10-dimethyl-, (E)-	3796-70-1	60	4.65424	5.66994	5.52953	4.97025	3.24167	3.2504	2.98869	3.46123
2,6-Octadienal, 3,7-dimethyl-, (Z)-	106-26-3	53	12.136	9.23294	7.20106	5.03999	5.88994	4.8532	3.51722	2.46672
2H-Pyran-2-one, tetrahydro-6-pentyl-	705-86-2	66	140.729	122.573	152.284	63.9299	33.1399	32.5332	45.27	29.1744
Hexanoic acid, 2-methylbutyl ester	2601-13-0	32	10.3097	9.68242	9.49526	9.11268	6.63228	7.10797	7.09688	6.53183
2-Decenal, (Z)-	2497-25-8	50	61.9434	52.4375	42.7572	29.3765	20.6671	20.8423	17.0351	20.7267
Bornyl acetate	76-49-3	1380	0.014838	0.0152839	0.01299	0.0132493	0.0228231	0.0166675	0.0160081	0.0161271
2-Butanone, 4-(2,6,6-trimethyl-1-cyclohexen-1-yl)-	17283-81-7	1	393.465	739.673	573.413	282.571	906.04	887.136	905.883	835.151
2-Dodecenal, (E)-	20407-84-5	1.4	11.7325	21.8801	12.623	13.4916	20.1567	20.4271	18.3278	16.6253
Dodecanenitrile	2437-25-4	0.3	371.005	449.826	337.304	335.086	392.862	430.122	389.726	405.148
Hexadecanoic acid, methyl ester	112-39-0	4	30.5199	30.9666	28.3618	16.3988	14.9992	29.2585	16.3709	10.7313
Hydrocinnamic Acid	501-52-0	5000	0.0230293	0.0226128	0.0246802	0.011114	0.00712566	0.00847573	0.00678923	0.00431459
trans-3-Methyl-4-octanolide	39638-67-0	122	4.92575	4.76956	4.46145	2.28661	1.85664	1.62271	1.85009	1.21698
Butanoic acid, 2-methyl-, hexyl ester	10032-15-2	22	154.739	116.228	92.8503	65.2217	81.8094	54.8283	39.77	29.798
BenzAldehyde, 4-methoxy-	123-11-5	10	9.56058	9.08631	8.7385	7.64597	7.05496	6.96914	6.00949	5.90264
Carvone	99-49-0	27	21.9638	23.0647	21.3903	20.4304	19.5425	18.9626	18.4339	18.8452
2-Methoxy-4-vinylphenol	7786-61-0	12	2.40063	1.37018	1.57093	1.46802	1.14729	2.70755	1.09241	1.15013
β-Ionone	14901-07-6	8.4	556.41	767.919	576.893	492.929	605.919	760.84	672.919	612.099
Citral	5392-40-5	5	113.137	108.676	96.5947	78.4051	80.6025	94.8676	68.1304	97.7286
Naphthalene, 2-methyl-	91-57-6	3	56.3684	56.4	48.6899	49.6075	50.6094	53.0566	47.0485	49.0839
2-Propen-1-ol, 3-phenyl-	104-54-1	77	2.89432	2.29749	1.85052	1.33369	0.725487	0.472944	0.811761	0.35599
Hexadecane	544-76-3	350	1.02814	0.981695	0.758587	0.777904	1.21683	1.12954	0.939582	1.02077
Acetic acid, 2-phenylethyl ester	103-45-7	249.59	24.2599	24.0402	15.8753	5.85441	1.24935	1.498	1.67248	0.581605
Phenol, 4-propyl-	645-56-7	149	1.08187	1.125	1.01819	0.891376	0.967527	1.07995	0.829241	0.805696
Linalyl acetate	115-95-7	100	22.1648	18.823	15.39	10.6999	7.97887	8.27272	6.7868	8.12725
2,4-Decadien-1-ol	14507-02-9	47	5.65915	5.4307	4.75299	3.93581	4.17914	4.8491	3.57122	4.98514
Caryophyllene	87-44-5	64	0.201586	0.209529	0.314205	0.236906	0.626679	0.577677	0.508954	0.430484
1,6,10-Dodecatrien-3-ol, 3,7,11-trimethyl-	7212-44-4	2250	2.83313	2.46787	2.29654	1.5989	0.634529	0.389245	0.7575	0.405131
2-Propenoic acid, 3-phenyl-, ethyl ester, (E)-	4192-77-2	165	0.221375	0.225681	0.255595	0.164767	0.052813	0.0377794	0.0743053	0.0452305
2-Propenal, 3-phenyl-	104-55-2	750	0.140773	0.117456	0.100672	0.0657582	0.0910198	0.103403	0.0588942	0.0445734
Geranyl formate	105-86-2	200	0.269693	0.278994	0.214414	0.174055	0.138854	0.176619	0.120589	0.111855
Indole, 3-methyl-	83-34-1	4.1	7.87479	6.02871	8.24678	5.50604	9.16911	11.8747	4.85517	4.91175
3,5,9-Undecatrien-2-one, 6,10-dimethyl-	141-10-6	800	0.539553	0.555021	0.460573	0.430587	0.235768	0.206093	0.166035	0.115106
Acetophenone, 4'-hydroxy-	99-93-4	5500	0.0505863	0.0374442	0.0334806	0.0304069	0.00836234	0.00880013	0.0091066	0.00981253
2-Undecanone	112-12-9	5.5	425.038	291.438	496.162	162.901	117.42	138.333	258.953	156.063
Propanoic acid, 2-methyl-, 2-phenylethyl ester	103-48-0	10	310.726	210.02	139.376	91.9993	36.8639	17.002	17.3403	8.56826
.alpha.-Farnesene	502-61-4	87	50.1905	40.2008	43.7575	37.3039	18.9947	9.54284	16.9247	7.20579
TRANS-ANETHOLE	4180-23-8	15	63.5194	30.6616	48.9132	18.4307	43.2772	199.14	51.5678	31.666
4-Decenoic acid, methyl ester, Z-	7367-83-1	3	10.1684	9.94437	25.3029	8.9818	14.0198	14.4639	9.60553	12.5451
Tetradecane	629-59-4	300000	0.00176623	0.00207546	0.00153282	0.00189522	0.00287302	0.00263021	0.00238939	0.00268295
Tridecanal	10486-19-8	10	47.6451	43.0378	41.918	40.1415	34.8783	27.2381	29.9159	26.9399
Naphthalene, 2,6-dimethyl-	581-42-0	3000	0.0265626	0.0224702	0.0195455	0.018838	0.0147041	0.0179715	0.0141138	0.0130546
Estragole	140-67-0	16	4.7463	4.17123	4.91893	3.45061	4.02566	7.29473	3.6037	3.58488
trans-Carveol	1197-07-5	250	1.98292	2.43434	2.11505	1.94063	1.87215	2.13386	1.92601	1.61219
2-Nonanol, acetate	14936-66-4	310	0.101875	0.0896284	0.0852746	0.0644964	0.0579492	0.0845548	0.0620413	0.0485233
Pyridine, 2-pentyl-	2294-76-0	0.6	114.548	98.3452	111.274	77.1999	35.0055	47.0119	31.3173	29.9426
Benzene, (2-nitroethyl)-	6125-24-2	2	15079.1	11928.5	9135.47	5365.65	2502.62	1344.97	3021.35	821.454
Butanoic acid, 1-methylhexyl ester	39026-94-3	1200	0.189778	0.160337	0.163708	0.172565	0.0902861	0.124609	0.112393	0.103328
Decanal	112-31-2	3	13.6927	13.4049	12.9912	10.2534	10.8433	8.90945	7.33153	6.32967
Pyrazine, 2,3-dimethyl-5-(1-methylpropyl)-	32263-00-6	4100	0.0170779	0.0144736	0.0156454	0.011559	0.00910218	0.0125802	0.00723304	0.0069874
2-Cyclohexen-1-one, 3-methyl-6-(1-methylethyl)-	89-81-6	680	0.221503	0.178693	0.149105	0.101032	0.0729846	0.0741845	0.0590784	0.0774074
Benzeneacetic acid, ethyl ester	101-97-3	100	1.2512	1.26689	1.23491	0.94338	0.833668	0.987237	0.730386	0.74933
Benzeneacetic acid	103-82-2	12000	0.00793676	0.008213	0.00781366	0.00605154	0.00772685	0.00801749	0.00610625	0.00510666
Thymol	89-83-8	1700	0.0450953	0.0539919	0.0453348	0.0345837	0.0270585	0.0278914	0.0243765	0.0227561
1-Cyclohexene-1-carboxAldehyde, 4-(1-methylethenyl)-	2111-75-3	30	1.80617	1.7328	1.33628	1.11921	1.11645	1.10389	0.853694	1.44049
Undecanol-5	37493-70-2	410	0.270472	0.238021	0.218406	0.115206	0.0820919	0.081939	0.0795933	0.0702012
6-Undecanol	23708-56-7	40	2.65709	2.44794	2.1603	1.86174	1.75997	2.09484	1.47611	2.19928
Indole	120-72-9	11	6265.6	4150.06	7370.77	2349.17	1671.41	2037.76	3771.75	2233.6
(2E,4Z)-2,4-Decadienal	25152-83-4	0.04	3848.86	4238.22	3325.92	2178.47	1709.98	2261.7	1512.79	1305.99
1-Cyclohexene-1-carboxAldehyde, 4-(1-methylethenyl)-, (S)-	18031-40-8	30	1.64031	1.57204	1.48607	1.11778	1.25149	0.889459	0.80894	0.676622
Butanoic acid, phenylmethyl ester	103-37-7	376	0.671521	0.525194	0.422634	0.227907	0.133092	0.149914	0.112756	0.0708441
.alpha.-Terpinyl acetate	80-26-2	2500	0.0117098	0.0126817	0.0121032	0.0143418	0.00964664	0.0122174	0.0103012	0.0169326
Eugenol	97-53-0	160	2.30515	2.20884	1.40342	0.654477	0.128077	0.11148	0.14814	0.10004
2-Undecenal, E-	53448-07-0	1.4	45.0373	39.7773	32.259	26.105	16.0248	12.6308	10.2342	9.38805
1-Undecanol	112-42-5	700	0.014715	0.025403	0.0223577	0.0159138	0.0408802	0.0316451	0.0231238	0.0331732
Benzene, 1,2-dimethoxy-4-(1-propenyl)-	93-16-3	1600	0.617063	0.791822	0.591877	0.545949	0.651944	0.774087	0.690992	0.683893
Hexanoic acid, 3-hexenyl ester, (Z)-	31501-11-8	16	1909.75	2144.11	1896.06	533.546	300.21	281.383	507.741	233.414
Biphenyl	92-52-4	0.5	313.725	318.315	284.807	136.853	214.348	167.891	157.431	169.301
Geranyl acetate	105-87-3	100	5.38055	5.98893	5.43978	1.49243	0.832293	0.676397	1.40144	0.631429
Phenol, 4-(1,1-dimethylpropyl)-	80-46-6	800	1.01775	1.10837	1.14484	0.323239	0.253679	0.0943305	0.425547	0.280183
4a(2H)-Naphthalenol, octahydro-4,8a-dimethyl-,(4.alpha.,4a.alpha.,8a.beta.)-	19700-21-1	0.0004	44115.7	68214.8	54080.6	39712.7	72586.7	73390.8	70293.9	73402.5
.alpha.-Ionone	127-41-3	5.67	17.9767	19.3529	19.21	23.1762	18.6271	22.9278	19.6728	33.2246
Geranyl isobutyrate	2345-26-8	13	612.777	488.583	530.985	448.73	224.765	112.813	199.857	85.5535
3-Butylisobenzofuran-1(3H)-one	6066-49-5	10	21.9135	14.2015	17.7861	6.90814	4.62574	3.52642	5.47925	4.69484
.delta.-Dodecalactone	713-95-1	98	0.248332	0.290919	0.255451	0.198563	0.350265	0.305073	0.28736	0.395279
(E)-2-Decenal	3913-81-3	150	1.49582	1.06467	0.986297	1.17169	0.676608	0.938803	0.622917	0.567319
